# Supplementary material for: Telemedicine interventions for improving antibiotic stewardship and prescribing: A systematic review
Source: PLoS One. 2025 Apr 3;20(4):e0320840. doi: 10.1371/journal.pone.0320840 (PMC11967954; doi:10.1371/journal.pone.0320840)
Supplement: S2 Appendix — (CSV) [file pone.0320840.s002.csv]

Title	Authors	Published Year	Exclude	Reason
Changes in Healthcare Utilization Among Medicare Beneficiaries With Diabetes 2 Years Into the COVID-19 Pandemic	Zhou, Xilin; Andes, Linda J.; Rolka, Deborah B.; Imperatore, Giuseppina	2023	Exclude	Without comparator
Adoption and utilization of device-assisted telemedicine	Zeltzer, Dan; Einav, Liran; Rashba, Joseph; Waisman, Yehezkel; Haimi, Motti; Balicer, Ran D.	2023	Exclude	Without comparator
Peer patient round table: An innovative approach for evaluating clinical performance for nurse practitioner students	Young, Marjorie H.; Ibclc,; Cole, Carey; Lee, Eunyoung	2023	Exclude	Wrong outcomes
Assessment of San Antonio refugee health clinic telehealth response and refugeesâ needs during the COVID-19 pandemic	Yazji, Salma; Ginjupalli, Pavan Mahima Chowdhry; Harbin, Zachary; Kester, Nurani; Roka, Abhishek	2023	Exclude	Wrong intervention
Correlation between bacterial extracellular vesicles and antibiotics: A potentially antibacterial strategy	Yang, Jiangliu; Jia, Fang; Qiao, Yarui; Hai, Zhenzhen; Zhou, Xuezhang	2023	Exclude	Without comparator
Impact of Workforce Interprofessional Education and Telehealth Training on Care Plans and Financial Outcomes of Nevada Frail Older Adults (TH112B)	Yang, Hee Chul; Kim, Laurie; Yoo, Ji	2023	Exclude	Not assessing telemedicine for antibiotic stewardship
The tale of antibiotics beyond antimicrobials: Expanding horizons	Yadav, Shivani; Shah, Dhruvi; Dalai, Parmeswar; Agrawal-Rajput, Reena	2023	Exclude	Without comparator; Wrong outcomes
Frequency of essential elements in required advanced pharmacy practice experiences (FEER - APPE)	Woolley, Adam B.; Feret, Brett; Gonyeau, Michael J.; Luciano, Jennifer L.; Molchan, Lorelei; St. Louis, Elizabeth; Van Amburgh, Jenny A.; Copeland, Debra	2023	Exclude	Wrong outcomes
Endocrinologistsâ Experiences With Telehealth: A Qualitative Study With Implications for Promoting Sustained Use	Wong, Denise H.; Bolton, Rendelle E.; Sitter, Kailyn E.; Vimalananda, Varsha G.	2023	Exclude	Wrong intervention
Who Accesses Birth Control Online? An Analysis of Requests for Contraception Submitted to an Online Prescribing Platform in the United States	Wollum, Alexandra; Zuniga, Carmela; Grindlay, Kate; Grossman, Daniel	2023	Exclude	Not assessing telemedicine for antibiotic stewardship; Wrong intervention
Mobile health contingency management for smoking cessation among veterans experiencing homelessness: A comparative effectiveness trial	Wilson, Sarah M.; Blalock, Dan V.; Young, Jonathan R.; Griffin, Sarah C.; Hertzberg, Jeffrey S.; Calhoun, Patrick S.; Beckham, Jean C.	2023	Exclude	Wrong outcomes
The Norton Healthcare electronic antimicrobial stewardship program: An opt-out approach to antimicrobial stewardship	Wilde, Ashley M.; Song, Matthew; Moore, Sarah E.; Bohn, Brian C.; Swingler, Elena A.; Schulz, Paul S.	2023	Exclude	Wrong outcomes
Telehealth Sterilization Consultation Does Not Impact Likelihood of Vasectomy: A Retrospective Institutional Analysis	White, Joshua; Rahman, Farah; Petrella, Francis; Rivero, Marco-Jose; Deebel, Nicholas; Arbeleaz, Maria Camila Suarez; Ledesma, Braian; Kohn, Taylor; Ramasamy, Ranjith	2023	Exclude	Wrong article type; Wrong intervention
Use of the Child Opportunity Index to Examine Racial Variations in Outpatient Antibiotic Prescribing to Children	Wattles, Bethany A.; Feygin, Yana; Jawad, Kahir S.; Stevenson, Michelle D.; Vidwan, Navjyot K.; Blatt, Daniel B.; Davis, Deborah Winders; Creel, Liza M.; Porter, Jennifer M.; Jones, V. Faye; Smith, Michael J.	2023	Exclude	Wrong article type; Wrong intervention
Optimization of teleconsultation appointment scheduling in National Telemedicine Center of China	Wan, Mingshi; Shukla, Nagesh; Li, Jinlin; Pradhan, Biswajeet	2023	Exclude	Wrong intervention
Systemic sclerosis	Volkmann, Elizabeth R.; AndrÃ©asson, Kristofer; Smith, Vanessa	2023	Exclude	Wrong outcomes
Energy-Efficient Compressed Sensing in Cognitive Radio Network for Telemedicine Services	Vivekanand, Chettiyar Vani; Inbamalar, T. M.; Nadar, Kannan Pauliah; Kannagi, V.; Arthi Devarani, P.; Zhou, Fuhui	2023	Exclude	Wrong intervention; Wrong outcomes
National, regional, and urban-rural patterns in fixed-terrestrial broadband internet access and cardiac rehabilitation utilization in the United States	Van Iterson, Erik H.; Laffin, Luke J.; Cho, Leslie	2023	Exclude	Without comparator
Creating opportunities for telehealth education, assessment, and care through Hotspotting (CO-TEACH): An interprofessional telehealth delivery curriculum and guide	Uthappa, Diya M.; Ellett, Tressa L.; Hecker, Emily J.; Engle, Deborah L.; Cho, Alex H.; Hickert, Kate; Karlovich, Norah; Liebkemann, Sarah; Oshima, Sachiko M.; Ostrovsky, Daniel; Sipp, Dan; McNeill, Diana; Zomorodi, Meg; Heflin, Mitchell T.	2023	Exclude	Wrong article type; Wrong intervention
Chapter 1 - Social media and types with their current applications in public health and healthcare	Tseng, Tung Sung; Gonzalez, Gabrielle; Batra, Kavita; Sharma, Manoj	2023	Exclude	Not assessing telemedicine for antibiotic stewardship; Wrong outcomes
Demographic differences in services utilization across in-person (2019), telehealth (2020), and hybrid (2021) outpatient substance use services in New York	Tomlinson, Monica F.; McCann-Pineo, Molly; Thomas, Monica P.; Polydorou, Soteri	2023	Exclude	Wrong article type; Wrong outcomes
Recent advances in 1,2,3- and 1,2,4-triazole hybrids as antimicrobials and their SAR: A critical review	Tian, Guimiao; Song, Qiuyi; Liu, Ziwei; Guo, Ju; Cao, Shuang; Long, Sihui	2023	Exclude	Wrong article type
A patient-centered ambulatory care pharmacy design to abate the real-world patient counseling challenges	Thorakkattil, Shabeer Ali; Parakkal, Sainul Abideen; Arain, Savera; AlDobayan, Zakariya	2023	Exclude	Wrong article type; Wrong outcomes
International Consensus on a Dental Antibiotic Stewardship Core Outcome Set	Thompson, Wendy; Teoh, Leanne; Pulcini, Celine; Sanderson, Susie; Williams, David; Carter, Vanessa; Pitkeathley, Carole; Walsh, Tanya	2023	Exclude	Wrong outcomes
Impact of mHealth Interventions on Supporting Dietary Adherence in Cardiovascular Disease: A Systematic Review	Thom, Sarah J. M.; Sivakumar, Bridve; Ayodele, Temitope; Tan, Maria C.; Brown, Jacqueline Marie; Arcand, JoAnne	2023	Exclude	Not assessing telemedicine for antibiotic stewardship; Without comparator
Antimicrobial utilization in Hajj 2022: An evaluation of quality indicators	Thabit, Abrar K.; Alfardus, Nawal; Eljaaly, Khalid; Alshennawi, Mohammed	2023	Exclude	Wrong outcomes
Substance use disorder bridge clinics: models, evidence, and future directions	Taylor, J. L.; Wakeman, S. E.; Walley, A. Y.; Kehoe, L. G.	2023	Exclude	Wrong article type; Wrong intervention
Determinants of preference for telehealth versus in-person treatment for substance use disorders: A discrete choice experiment	Tauscher, Justin S.; DePue, M. Kristina; Swank, Jacqueline; Salloum, Ramzi G.	2023	Exclude	Not assessing telemedicine for antibiotic stewardship; Wrong outcomes
ePOCT+ and the medAL-suite: Development of an electronic clinical decision support algorithm and digital platform for pediatric outpatients in low- and middle-income countries	Tan, Rainer; Cobuccio, Ludovico; Beynon, Fenella; Levine, Gillian A.; Vaezipour, Nina; Luwanda, Lameck Bonaventure; Mangu, Chacha; Vonlanthen, Alan; De Santis, Olga; Salim, Nahya; Manji, Karim; Naburi, Helga; Chirande, Lulu; Matata, Lena; Bulongeleje, Method; Moshiro, Robert; Miheso, Andolo; Arimi, Peter; Ndiaye, Ousmane; Faye, Moctar; Thiongane, Aliou; Awasthi, Shally; Sharma, Kovid; Kumar, Gaur…	2023	Exclude	Without comparator
A Mixed-Methods Assessment of Coronavirus Disease of 2019âEra Telehealth Acute Care Visits in the Medical Home	Sprecher, Eli; Conroy, Kathleen; Krupa, Jennifer; Shah, Snehal; Chi, Grace W.; Graham, Dionne; Starmer, Amy J.	2023	Exclude	Wrong outcomes
Implementing the individualized postpartum care with telemedicine during the COVID-19 pandemic at tertiary hospital in Thailand	Sothornwit, Jen; Kaewrudee, Srinaree; Somboonporn, Woraluck; Seanbon, Orathai; Ngamjarus, Chetta	2023	Exclude	Wrong intervention
A Collaborative Population Level Strategy To Bridge Gaps Between Guidelines And Clinical Practice For Heart Failure With Reduced Ejection Fraction	Singh, Harleen; Bao, Yuanfei; Dominguez, Donaciano; McCrary, Melissa; Puckett, Carrie	2023	Exclude	Not assessing telemedicine for antibiotic stewardship; Wrong article type
Cryptanalysis on âa secure three-factor user authentication and key agreement protocol for TMIS with user anonymity â	Singh, Anjali; Karuppiah, Marimuthu; Mahapatra, Rajendra Prasad	2023	Exclude	Not assessing telemedicine for antibiotic stewardship
Opioid stewardship	Simpson, A. K.; Levy, N.; Mariano, E. R.	2023	Exclude	Not assessing telemedicine for antibiotic stewardship; Wrong article type
Recent advancements in telemedicine: Surgical, diagnostic and consultation devices	Sikander, Sakura; Biswas, Pradipta; Kulkarni, Pankaj	2023	Exclude	Without comparator; Wrong outcomes
A novel antimicrobial strategy for bacterial infections: Gallium-based materials	Shi, Fengjun; Ma, SiSi; Liu, Sen; Xin, Rui; Chen, Bo; Ye, Wei; Sun, Jing	2023	Exclude	Wrong article type; Wrong outcomes
Do Primary Healthcare Facilities in More Remote Areas Provide More Medical Services? Spatial Evidence from Rural Western China	Shen, Chi; Lai, Sha; Deng, Qiwei; Dong, Wanyue; Cao, Dan; Zhao, Dantong; Zhao, Yaxin; Zhou, Zhongliang; Chen, Xi; Srinivasan, Kathiravan	2023	Exclude	Wrong intervention
Bacterial GTPases as druggable targets to tackle antimicrobial resistance	Shanbhag, Chitra; Saraogi, Ishu	2023	Exclude	Wrong outcomes
Mechanistic and functional aspects of the Ruminococcin C sactipeptide isoforms	Shamseddine, Lama; Roblin, Clarisse; Veyrier, Iris; Basset, Christian; De Macedo, Lisa; Boyeldieu, Anne; Maresca, Marc; Nicoletti, Cendrine; Brasseur, GaÃ«l; Kieffer-Jaquinod, Sylvie; Courvoisier-Dezord, Ãlise; Amouric, AgnÃ¨s; Carpentier, Philippe; Campo, Nathalie; BergÃ©, Mathieu; Polard, Patrice; Perrier, Josette; Duarte, Victor; Lafond, Mickael	2023	Exclude	Wrong intervention
Chapter 7 - Pediatric Ocular Telehealth	Shah, Ankoor S.; Paul Chan, R. V.; Maa, April	2023	Exclude	Wrong outcomes
Chapter Two - Bacterial drug resistance towards natural products	Seukep, Armel J.; Nembu, Nembo E.; Mbuntcha, Helene G.; Kuete, Victor; Kuete, Victor	2023	Exclude	Wrong intervention
Chapter 7 - Quantum dots as antibacterial agents	Seth, Sakshi; Karthikeyan,; Rathinasabapathi, Pasupathi; Selvarajan, Ethiraj; Samuel, Melvin S.; Chandrasekar, Narendhar; Balaji, Ramachandran; Yun, Kyusik; Govindaraju, Saravanan	2023	Exclude	Wrong article type; Wrong outcomes
Chapter 13 - Technology Considerations for Implementing an Eye Telehealth Program	Selvin, Gerald; Maa, April; Weiss, Stephanie J.; Maa, April	2023	Exclude	Not assessing telemedicine for antibiotic stewardship; Wrong outcomes
Perceptions of Pediatric Endocrinologists and Neurologists on the Drivers of Telehealth Use	Schulson, Lucy B.; Predmore, Zachary; Sousa, Jessica L.; McCullough, Colleen M.; Magit, Anthony; Lerner, Carlos; Chinnock, Richard; Barkley, Steven; Marcin, James P.; McGuire, Troy; Browne, Michael-Anne; Uscher-Pines, Lori	2023	Exclude	Without comparator
Racial Inequities in Adolescent Contraceptive Care Delivery: A Reproductive Justice Issue	Rowley, Sarah; Broomfield, Caroline; Min, Jungwon; Quinn, Sheila; Campbell, Kenisha; Wood, Sarah	2023	Exclude	Not assessing telemedicine for antibiotic stewardship; Wrong outcomes
Intervening on women's health for rural young breast cancer survivors: A study protocol	Romero, Sally A. D.; Palomino, Helen; Ahmed, Syed H.; Peacher, Diana; Urias, Aday; Ramirez, Lourdes; Yocupicio, Jessica; Gutierrez, Priscilla; Flores Ortega, Ricardo E.; Reyes, Breanna; Kaiser, Bonnie N.; Hoyt, Helina; Su, H. Irene	2023	Exclude	Without comparator
Feasibility and effectiveness of telehealth in the management of cervicothoracic and lumbar pain during the first six months of the SARS-CoV-2 pandemic: A case series	Rappard, George; Harb, Jake; Yi, Caitlin; Russell, Robb	2023	Exclude	Wrong intervention
Addressing disparities in speech-language pathology and laryngology services with telehealth	Rameau, AnaÃ¯s; Cox, Steven R.; Sussman, Scott H.; Odigie, Eseosa	2023	Exclude	Wrong outcomes
A follow up survey on the impact of COVID-19 on hand therapy practice	Priganc, Victoria; Naughton, Nancy; Doerrer, Sarah; Ivy, Cynthia C.	2023	Exclude	Wrong article type
Telehealth interventions to support self-care of stroke survivors: An integrative review	Park, Ha-Young; Yeom, In-Sun; Kim, Yoo-Jin	2023	Exclude	Wrong outcomes
Experiences on the Utility and Barriers of Telemedicine in Healthcare Delivery in Kenya	Onsongo, Simon; Kamotho, Charles; Rinke de Wit, Tobias F.; Lowrie, Kinga; Albahri, O. S.	2023	Exclude	Wrong article type
Psychiatric emergencies among urban youth during COVID-19: Volume and acuity in a multi-channel program for the publicly insured	Oblath, Rachel; Oh, Alice; Herrera, Carolina N.; Duncan, Alison; Zhen-Duan, Jenny	2023	Exclude	Wrong outcomes
Patient Experiences of a Telehealth Multidisciplinary Cancer Rehabilitation Programme: Qualitative Findings from the ReStOre@Home Feasibility Study	OâBrien, A.; Brennan, L.; OâNeill, L.; Connolly, D.; Guinan, E.; Reynolds, J. V.; Hussey, J.; Custers, Jose	2023	Exclude	Wrong intervention
Telehealth Support for Dementia Caregivers During the COVID-19 Pandemic: Lessons Learned From the NYU Family Support Program	O'Connor, Maureen K.; Nicholson, Roscoe; Epstein, Cynthia; Donley, Tiffany; Salant, Rebecca; Nguyen, Andrew H.; Shirk, Steven; Stevenson, Elizabeth; Mittelman, Mary S.	2023	Exclude	Wrong article type
Determining the Appropriateness of Initiating Antibiotic Therapy in Nursing Home Residents	Mylotte, Joseph M.	2023	Exclude	Wrong outcomes
Effects of the COVID-19 pandemic on publicly supported clinics providing contraceptive services in four US states	Mueller, Jennifer; VandeVusse, Alicia; Sackietey, Samira; Braccia, Ava; Frost, Jennifer J.	2023	Exclude	Wrong outcomes
Medical Nutrition Therapy Interventions Provided by Dietitians for Adult Overweight and Obesity Management: An Academy of Nutrition and Dietetics Evidence-Based Practice Guideline	Morgan-Bathke, Maria; Raynor, Hollie A.; Baxter, Suzanne Domel; Halliday, Tanya M.; Lynch, Amanda; Malik, Neal; Garay, Jessica L.; Rozga, Mary	2023	Exclude	Wrong article type
Digital health solutions for reducing the impact of non-attendance: A scoping review	Mohammed Selim, Shayma; Kularatna, Sanjeewa; Carter, Hannah E.; Bohorquez, Natalia Gonzalez; McPhail, Steven M.	2023	Exclude	Wrong outcomes
Are postoperative opioid stewardship protocols sustainable? Results from a 2-year quality improvement project	Melucci, Alexa D.; Loria, Anthony; Swanson, Holli; White, Quarnisha; Moalem, Jacob; Fleming, Fergal J.; Temple, Larissa K.	2023	Exclude	Without comparator
Antibiotic prescription patterns and non-clinical factors influencing antibiotic use by Ecuadorian veterinarians working on cattle and poultry farms: A cross-sectional study	MartÃ­nez, Evelyn Pamela; Golding, Sarah E.; van Rosmalen, Joost; Vinueza-Burgos, Christian; Verbon, Annelies; van Schaik, Gerdien	2023	Exclude	Without comparator; Wrong article type
In vitro and in silico antibacterial evaluation of coumarin derivatives against MDR strains of Staphylococcus aureus and Escherichia coli	Martin, Ana LuÃ­za A. R.; De Menezes, Irwin R. A.; Sousa, Amanda K.; Farias, Pablo A. M.; dos Santos, Francisco A. V.; Freitas, Thiago S.; Figueredo, Fernando G.; Ribeiro-Filho, Jaime; Carvalho, Diogo T.; Coutinho, Henrique D. M.; Fonteles, Marta M. F.	2023	Exclude	Wrong article type; Wrong outcomes
Exploring indirect impacts of COVID-19 on local health systems from the perspectives of health workers and higher education stakeholders in the Philippines using a phenomenological approach	Maravilla, Joemer; Catiwa, Jayson; GuariÃ±o, Rebecca; Yap, John Federick; Pagatpatan, Celso, Jr.; Orolfo, Diana Dalisay; de Silos, Jeriel; Leigh, Ma Cynthia; Babate, Jerome; Lopez, Violeta	2023	Exclude	Wrong outcomes
Cryptanalysis of Secure ECC-Based Three Factor Mutual Authentication Protocol for Telecare Medical Information System	Madan Kumar, C.; Amin, Ruhul; Brindha, M.	2023	Exclude	Wrong outcomes
Trends in major adverse cardiac events and healthcare utilization during the COVID-19 pandemic in Alberta, Canada	Mackinnon, Erin S.; Anderson, Todd; Raggi, Paulo; Gregoire, Jean; Wani, Rajvi J.; Packalen, Millicent S.; Graves, Erin; Ekwaru, Paul; McMullen, Suzanne; Goodman, Shaun G.	2023	Exclude	Wrong outcomes
Multimodal Exercise in Older Patients with Advanced Pancreatic Cancer Undergoing First-Line Chemotherapy: A Case Series Examining Feasibility and Preliminary Efficacy	Luo, Hao; GalvÃ£o, Daniel A.; Newton, Robert U.; Tang, Colin I.; Spry, Nigel; Taaffe, Dennis R.; Stephen Inbaraj, Baskaran	2023	Exclude	Wrong article type; Wrong intervention
Electronic harm reduction interventions for drug overdose monitoring and prevention: A scoping review	Loverock, Alexandra; Marshall, Tyler; Viste, Dylan; Safi, Fahad; Rioux, Will; Sedaghat, Navid; Kennedy, Megan; Ghosh, S. Monty	2023	Exclude	Wrong outcomes
Nanomaterials-based photothermal therapies for antibacterial applications	Liu, Hao; Xing, Fei; Zhou, Yuxi; Yu, Peiyun; Xu, Jiawei; Luo, Rong; Xiang, Zhou; Maria Rommens, Pol; Liu, Ming; Ritz, Ulrike	2023	Exclude	Without comparator; Wrong outcomes
A polypeptide coating for preventing biofilm on implants by inhibiting antibiotic resistance genes	Liu, Danqing; Xi, Yuejing; Yu, Shunzhi; Yang, Kexin; Zhang, Fan; Yang, Yuying; Wang, Tianlong; He, Shisheng; Zhu, Yunqing; Fan, Zhen; Du, Jianzhong	2023	Exclude	Not assessing telemedicine for antibiotic stewardship; Without comparator
Evolving teledermatology policy and reimbursement landscape in the United States	Lin, Stephanie K.; Deitermann, Annika M.; Miller, Christopher J.; Garg, Amit; Ungar, Jonathan; Nguyen, Harrison P.	2023	Exclude	Wrong intervention
Expanding the scope of an eConsult service: acceptability and feasibility of an optometryâophthalmology pilot project	Liddy, Clare; Guglani, Sheena; Ratzlaff, Timothy; Campbell, Robert J.; Cranston, Lacey; Miville, Andrea; Hove, Martin ten; Keely, Erin	2023	Exclude	Wrong outcomes
Molybdenum-based antimicrobial nanomaterials: A comprehensive review	Liao, Jing; Wang, Lei; Ding, Shuaishuai; Tian, Gan; Hu, Haixia; Wang, Qiang; Yin, Wenyan	2023	Exclude	Wrong outcomes
Isolated facial fractures transferred for higher level of care	Lenart, Emily; Filiberto, Dina; Fischer, Peter; Howley, Isaac; Byerly, Saskya	2023	Exclude	Wrong article type
The impact of digital competence on telehealth utilization	Le, Thai V.; Galperin, Hernan; Traube, Dorian	2023	Exclude	Without comparator
Desire for genetically related children among transgender and gender-diverse patients seeking gender-affirming hormones	Kyweluk, Moira A.; Kirkley, Jerrica; Grimstad, Frances; Amato, Paula; Downing, Jae	2023	Exclude	Wrong outcomes
Mobile Health for Asthma	Kouri, Andrew; Gupta, Samir	2023	Exclude	Without comparator
The Diagnosis of Urinary Tract Infections Using a Novel At-home Testing Protocol to Enhance Telemedicine: A Retrospective Analysis	Korman, Andrew; Ramanathan, Siddharth; Shen, Nathan; Gerndt, Zachary A.; Luke, Natalie; Wang, Dakun; Zhao, Hannah; Huang, Shuguang; Dewar, Rajan; Wojno, Kirk; Sirls, Larry; Balaraman, Savitha; Korman, Howard	2023	Exclude	Wrong intervention
The Evolving Need for Neuropsychology in Neurosurgical Settings: Challenges Facing Transformative Care	Koay, Jun Min; Spat-Lemus, Jessica; Cornwell, Melinda A.; Sacks-Zimmerman, Amanda; Mandelbaum, Sarah; Kohn, Aviva; McLean, Erin; Meli, Gabrielle; Bender, H. Allison	2023	Exclude	Not assessing telemedicine for antibiotic stewardship; Without comparator
Utilizing Telehealth to Meet the Needs of Rural Veterans: Introduction the VA's Clinical Resource Hubs Geriatric Mental Health Programs	Kleinfeld, Sarah; Burgos-Chapman, Isis; Filips, Julie; Gould, Christine	2023	Exclude	Wrong intervention
Musculoskeletal Telemedicine Trends Preceding the COVID-19 Pandemic and Potential Implications of Rapid Telemedicine Expansion	Kiani, Sara N.; Cho, Logan D.; Poeran, Jashvant; Wilson, Lauren; Zhong, Haoyan; Mazumdar, Madhu; Liu, Jiabin; Valle, Alejandro Gonzalez Della; Memtsoudis, Stavros G.; Albahri, A. S.	2023	Exclude	Wrong outcomes
Validity and reliability of in-person and remote oral fluids drug testing compared to urine drug testing	Khazanov, Gabriela Kattan; Ingram, Erin; Lynch, Kevin; Trim, Ryan; McKay, James; Oslin, David W.	2023	Exclude	Without comparator; Wrong intervention
Loss, adaptation and growth: The experiences of creative arts therapists during the Covid-19 pandemic	Keisari, Shoshi; Feniger-Schaal, Rinat; Butler, Jason D.; Sajnani, Nisha; Golan, Naama; Orkibi, Hod	2023	Exclude	Without comparator
Educational Innovations Leveraging Technology for Nurse Practitioner Students to Learn Pain Management	Kawi, Jennifer	2023	Exclude	Not assessing telemedicine for antibiotic stewardship; Without comparator
Binding selectivity of N-alkylaminated modified chitosan nanoparticles produce a synergistic antibacterial effect against gram-negative strains	Kaur, Manpreet; Cohen, Yael; Poverenov, Elena; Eltzov, Evgeni	2023	Exclude	Not assessing telemedicine for antibiotic stewardship
Usability of telehealth among healthcare providers during COVID-19 pandemic in Nineveh Governorate, Iraq	Kasim, Hala F.; Salih, Amina Ibrahim; Attash, Farah Mwafaq	2023	Exclude	Not assessing telemedicine for antibiotic stewardship; Wrong intervention
Occupational Therapistsâ Experiences in Conducting Home Assessments and Modifications: Virtual Versus In-person Home Visits	Kang, Jaewon; Kreider, Consuelo; LeBeau, Kelsea; Lee, Mi Jung; Romero, Sergio	2023	Exclude	Wrong outcomes
Low rates of antibiotics prescribed during telehealth primary-care visits persisted during the coronavirus disease 2019 (COVID-19) pandemic	Jump, Robin L. P.; Mongilardi, Nicole; Wilson, Brigid M.; Bej, Taissa A.; Song, Sunah; Kowal, Corinne M.; Perez, Federico; Akpoji, Ukwen C.	2023	Exclude	Not assessing telemedicine for antibiotic stewardship; Wrong article type
Descriptive management of suspected acute cystitis in adult patients by French general practitioners during remote consultation	Jollivet, Alexandra; Caruana, E.; Salomon, J.; Rodriguez, L.; Boutoille, D.	2023	Exclude	Not assessing telemedicine for antibiotic stewardship; Wrong outcomes
The impact of antimicrobial management by clinical pharmacists in obstetrics and gynecology on antimicrobial indicators, bacterial resistance and drug costs from 2011 to 2021 in China	Jin, Jing; Zhu, JiaLei; Tang, Jing	2023	Exclude	Not assessing telemedicine for antibiotic stewardship
The Alberta Telestewardship Network: Building a platform to enable capacity building in antimicrobial stewardship-results of an initial pilot study	Jelinski, Dana; Julien, Danielle; Cook, Sandra; Harris, Sabrina; Logan, Timothy; Sabuda, Deana; Dersch-Mills, Deonne; Wong, Catherine; Webster, Sara; Constantinescu, Cora; Hoang, Holly; Conly, John	2023	Exclude	Without comparator
Analyzing disparities in access to teledermatology compared with dermatology clinic visits before, during, and after COVID-19 quarantine	Jallow, Mariama; Ewulu, Adaora; Ajilore, Priscilla; Hussain, Aamir N.; Geng, Xue; Cardis, Michael A.	2023	Exclude	Wrong intervention
Chapter 9 - Low Vision Ocular Rehabilitation Telehealth	Ihrig, Carolyn; Harris, Thao M.; Maa, April	2023	Exclude	Wrong intervention
Chapter 18 - The Role of Data Analytics and Artificial Intelligence (AI) in Ocular Telehealth	Hunt, Matthew S.; Weiss, Stephanie J.; Lee, Aaron Y.; Maa, April	2023	Exclude	Wrong intervention
A comparative analysis of outpatient nutrition clinic scheduling outcomes based on in-person and telehealth patient care delivery modalities	Humbert, Katelyn; Mauldin, Kasuen; Saarony, Dania	2023	Exclude	Wrong outcomes
The Promise and Risks of mHealth in Heart Failure Care	Haywood, Hubert B.; Sauer, Andrew J.; Allen, Larry A.; Albert, Nancy M.; Devore, Adam D.	2023	Exclude	Wrong intervention
Applications, opportunities, and challenges in using Telehealth for burn injury management: A systematic review	Hayavi-Haghighi, Mohammad Hosein; Alipour, Jahanpour	2023	Exclude	Without comparator; Wrong outcomes
Utilization of telemedicine to provide post-discharge care: A comparison of pre-pandemic vs. pandemic care	Harkey, Kristen; Kaiser, Nicole; Zhao, Jing; Gutnik, Bella; Kelz, Rachel; Matthews, Brent D.; Reinke, Caroline	2023	Exclude	Not assessing telemedicine for antibiotic stewardship; Wrong intervention
Addressing reproductive health needs across the life course: an integrated, community-based model combining contraception and preconception care	Hall, Jennifer; Chawla, Mehar; Watson, Daniella; Jacob, Chandni Maria; Schoenaker, Danielle; Connolly, Anne; Barrett, Geraldine; Stephenson, Judith	2023	Exclude	Not assessing telemedicine for antibiotic stewardship; Without comparator
Urban Share of the âBurdenâ: Impact of a Support Organisation on Caregiver Burden of People Affected by Dementia	GÃ¼mÃ¼Åkaya, Oya; Åen, Sevim; IÅÄ±k, IÅÄ±l; Ayaz, Volkan; Arslan Ãzkan, Hediye; Wilson, Rhonda L.; Fradelos, Evangelos	2023	Exclude	Wrong article type; Wrong outcomes
A historical, economic, and technical-scientific approach to the current crisis in the development of antibacterial drugs: Promising role of antibacterial peptides in this scenario	Guevara, Yeimer A. S.; Santos, Maria H. C.; Gomes, Francisco I. R.; Sheheryar,; Mesquita, Felipe P.; Souza, Pedro F. N.	2023	Exclude	Wrong outcomes
Integrating mind, body, and technology: Building virtual psychosocial programs for medical populations	Grunberg, Victoria A.; Vranceanu, Ana-Maria	2023	Exclude	Not assessing telemedicine for antibiotic stewardship
Forecasting cyber security threats landscape and associated technical trends in telehealth using Bidirectional Encoder Representations from Transformers (BERT)	Govindarajan, Usharani Hareesh; Singh, Dhiraj Kumar; Gohel, Hardik A.	2023	Exclude	Not assessing telemedicine for antibiotic stewardship; Wrong article type
Biological screening of divalent transition metal decanoates owning powerful antimicrobial and cytotoxic properties	Govindarajan, Kavitha; Perumalswamy sekar, Parasuraman; Ramasamy, Karthikeyan; Ezhumalai, Dhineshkumar; Rajasekhar Kavitha, Rashika; Parasuraman, Vijayarohini	2023	Exclude	Wrong intervention
Virtually supported penicillin allergy de-labelling during COVID-19	Ghassemian, Arian; Sadi, Geetanjalee; Mak, Raymond; Erdle, Stephanie; Wong, Tiffany; Jeimy, Samira	2023	Exclude	Wrong outcomes
Telehealth Care in a Pediatric and Adolescent Gynecology Clinic During the COVID-19 Pandemic	Gessner, M.; Seeland, G.; Gonzalez, D. A.; Dietrich, J. E.	2023	Exclude	Not assessing telemedicine for antibiotic stewardship; Without comparator
Decision support training for advanced cancer family caregivers: Study protocol for the CASCADE factorial trial	Gazaway, Shena; Wells, Rachel D.; Azuero, Andres; Pisu, Maria; Guastaferro, Kate; Rini, Christine; Taylor, Richard; Reed, Rhiannon D.; Harrell, Erin R.; Bechthold, Avery C.; Bratches, Reed W.; McKie, Peg; Lowers, Jane; Williams, Grant R.; Rosenberg, Abby R.; Bakitas, Marie A.; Kavalieratos, Dio; Dionne-Odom, J. Nicholas	2023	Exclude	Without comparator; Wrong outcomes
Chapter Eight - AR/VR telehealth platforms for remote procedural training	Garg, Hema; Somkuwar, Viraj Uttamrao; Khan, Samiya; Alam, Mansaf; Banday, Shoaib Amin; Usta, Mohammed Shaukat	2023	Exclude	Not assessing telemedicine for antibiotic stewardship; Wrong article type
Features of teleoncology in lung cancer: A scoping review	Garavand, Ali; Aslani, Nasim; Behmanesh, Ali; Khara, Rouhallah; Ehsanzadeh, Seyed Jafar; Khodaveisi, Taleb	2023	Exclude	Without comparator; Wrong outcomes
Comparison of interpersonal quality of contraceptive counseling delivered via telehealth versus in-person	Freeman, Emily; Paul, Rachel; Dorsey, Megan; Madden, Tessa	2023	Exclude	Wrong intervention
Implementation of a Serious Illness Conversation Telehealth Intervention Among Persons Living with Cognitive Impairment: Outcomes of the process evaluation of an Embedded Pragmatic Clinical Trial in Outpatient Primary Care (Sch436)	Frechman, Erica; Pajewski, Nicholas; Callahan, Kathryn; Dharod, Ajay; Brenes, Gretchen; Gabbard, Jennifer; Williamson, Jeff	2023	Exclude	Wrong intervention; Wrong outcomes
Exploratory Descriptive Analysis of Smart Speaker Utilization in the Emergency Department During the COVID-19 Pandemic	Franco, Jessica; Solad, Yauheni; Venkatesh, Arjun K.; Van Tonder, Reinier; Solod, Alexander; Stachowiak, Tomek; Hsiao, Allen L.; Sangal, Rohit B.	2023	Exclude	Wrong article type; Wrong outcomes
Layered Double Hydroxides (LDH) as nanocarriers for antimicrobial chemotherapy: From formulation to targeted applications	Francius, GrÃ©gory; AndrÃ©, Erwan; SoulÃ©, Samantha; Merlin, Christophe; Carteret, CÃ©dric	2023	Exclude	Wrong outcomes
SARS-CoV-2 caused a surge in antibiotic consumption causing a silent pandemic inside the pandemic. A retrospective analysis of Italian data in the first half of 2022	Ferrara, F.; Zovi, A.; Nava, E.; Trama, U.; Vitiello, A.	2023	Exclude	Wrong article type; Wrong intervention
Demographic and Geographic Inequities in Antimicrobial Use and Prescribing	Evans, Christopher; Wiley, Zanthia	2023	Exclude	Wrong outcomes
The role of depression and anxiety symptom severity in remotely delivered mental health care	Ecker, Anthony H.; Amspoker, Amber B.; Johnston, Winter; Walder, Annette; Lindsay, Jan A.; Hogan, Julianna B.	2023	Exclude	Wrong outcomes
Outcome assessment of office Plastibell circumcision in infants utilizing interactive electronic health record	Diyaolu, Modupeola; Perry, Taylor; Hui, Nicole; Hui, Thomas; Su, Wendy	2023	Exclude	Wrong outcomes
Variations in Emergency Service Utilization among Cancer Survivors: Results from the Pan-Canadian Experiences of Cancer Patients in Transition Study Survey	Delisle, Megan; Wang, Ying; Fitch, Margaret I.; Nagaratnam, Kalki; Srikanthan, Amirrtha; Ding, Xiangya	2023	Exclude	Wrong article type; Wrong outcomes
Eldo-care: EEG with Kinect sensor based telehealthcare for the disabled and the elderly	Das, Sima; Adhikary, Arpan; Laghari, Asif Ali; Mitra, Solanki	2023	Exclude	Wrong article type; Wrong outcomes
The âHospice Donut Holeâ: When a âProgram of All-Inclusive Care for the Elderlyâ (PACE) Does Not Mandate a Hospice Benefit, the Patient Pays the Price (CS356)	Cooperman, Julia; Koren, Melanie J.; DiBiase, Jennifer; Popp, Beth	2023	Exclude	Without comparator
Factors associated with receiving CF care and use of telehealth in 2020 among persons with Cystic Fibrosis in the United States	Collaco, J. M.; Albon, D.; Ostrenga, J. S.; Flume, P.; Schechter, M. S.; Cromwell, E. A.	2023	Exclude	Wrong intervention
9. Alternate Day Versus Daily Oral Iron Therapy in Adolescents with Iron Deficiency Anemia and Heavy Menstrual Bleeding: A Randomized Feasibility Trial	Cisneros-Camacho, Ana L.; Powers, Jacquelyn M.; Adeyemi-Fowode, Oluyemisi; Srivaths, Lakshmi V.; Kebodeaux, Chelsea A.	2023	Exclude	Not assessing telemedicine for antibiotic stewardship; Without comparator
Provision of Food Allergy Care in the United Kingdom and United States: Current Issues and Future Directions	Chong, Albert C.; Diwakar, Lavanya; Kaplan, Cameron M.; Fox, Adam T.; Abrams, Elissa M.; Greenhawt, Matthew; Oppenheimer, John J.; Shaker, Marcus S.	2023	Exclude	Wrong outcomes
Use of Anticholinergics for Drug-Induced Movement Disorders With Implications for Elderly Patients	Chepke, Craig; Vanegas-Arroyave, Nora; Cicero, Sam; Bron, Morgan	2023	Exclude	Not assessing telemedicine for antibiotic stewardship; Wrong article type
Short-term outcome of unicortical, intramedullary repair of distal biceps ruptures â A retrospective cohort study	Cheng, Christopher; Dong, Oliver; Klyce, Walter; Lee, Adrienne; Bafus, Blaine Todd	2023	Exclude	Wrong outcomes
Validation of the specialized competency framework for pharmacists in hospital settings (SCF-PHS): a cross-sectional study	Chamoun, N.; Ramia, E.; Sacre, H.; Haddad, M.; Haddad, C.; Hajj, A.; Namnoum, J.; Zeenny, R. M.; Iskandar, K.; Akel, M.; Salameh, P.	2023	Exclude	Wrong outcomes
Efficacy, perception, and utilization of pediatric teledermatology: A systematic review	Burshtein, Joshua; Buethe, Maria Gnarra; Ghias, Mondana H.; Stein, Amy Buros; Glick, Sharon; Marmon, Shoshana	2023	Exclude	Not assessing telemedicine for antibiotic stewardship
Mothersâ perspectives on the potential use of video-calling during early labour in the United Kingdom and Italy: A qualitative study	Borrelli, Sara; Downey, Joshua; Colciago, Elisabetta; Fumagalli, Simona; Nespoli, Antonella; Spiby, Prof Helen	2023	Exclude	Wrong outcomes
Quality Improvement Project for Antibiotic Stewardship in Urgent Care	Bivacca, Kelsey; Nadeau, Catherine	2023	Exclude	Not assessing telemedicine for antibiotic stewardship
Bringing It Home: Providing Seamless Interdisciplinary Care Via an Innovative Palliative Care Delivery Model (SA308B)	Benedict, Joanne; Pinto, Priya; Pace, Maria	2023	Exclude	Not assessing telemedicine for antibiotic stewardship; Wrong outcomes
Mobile health technology in providing maternal health services â Awareness and challenges faced by pregnant women in upper West region of Ghana	Bekyieriya, E.; Isang, S.; Baguune, B.	2023	Exclude	Not assessing telemedicine for antibiotic stewardship
Real-Time Continuous Glucose Monitoring Reduced Costly Diabetes-Related Events in Adolescents and Young Adults despite Lack of Short-Term Reduction in Hemoglobin A1c	Beck, Joni K.; Allen, Rebecca A.; Jeter, Kathryn M.; Fisher, Rachel S.; Dattilo, Taylor M.; Traino, Katherine A.; Anderson, Michael; Cutler, James; Sparling, David P.; Sumnik, Zdenek	2023	Exclude	Wrong intervention
A multicenter evaluation on the impact of non-therapeutic transfer in rural trauma	Bardes, James M.; Grabo, Daniel J.; LaRiccia, Aimee; Spalding, M. Chance; Warriner, Zachary D.; Bernard, Andrew C.; Dougherty, Melissa B. Linskey; Armen, Scott B.; Hudnall, Aaron; Stout, Conley; Wilson, Alison	2023	Exclude	Wrong intervention
Sustaining and expanding telehealth activity: Training requirements for Australian residential aged care front-line staff	Banbury, Annie; Taylor, Monica L.; Gray, Leonard C.; Reid, Natasha; Smith, Anthony C.	2023	Exclude	Wrong outcomes
Antibacterial potential and synergistic interaction between natural polyphenolic extracts and synthetic antibiotic on clinical isolates	Atta, Sania; Waseem, Durdana; Fatima, Humaira; Naz, Iffat; Rasheed, Faisal; Kanwal, Nosheen	2023	Exclude	Wrong intervention
Either âa blessing in disguiseâ, or âI couldnât get help,â: Australian and Aotearoa NZ womenâs experiences of early infant feeding during COVID-19	Atchan, Marjorie; Graham, Kristen; Hartney, Nicki; Martis, Ruth; Kearney, Lauren; Davey, Kym; Daellenbach, Rea; Hall, Helen; Sweet, Linda	2023	Exclude	Not assessing telemedicine for antibiotic stewardship; Wrong intervention
Chapter 5 - Graph convolutional networks for pain detection via telehealth	Anwar, Suzan; Milanova, Mariofanna; Adbulla, Shereen; Muhammed, Saja Ataallah; Chatterjee, Parag; Esposito, Massimo	2023	Exclude	Wrong intervention
Development of a telemedicine group educational program for patients with heart failure: A delphi study	Alkouri, Osama; Khader, Yousef; Al-Bashaireh, Ahmad; Al Marzouqi, Amina; Zyoud, Amr; Jarrah, Mohamad; Khassawneh, Basheer; Khamaiseh, Khaldoun; Schultz, Tim	2023	Exclude	Not assessing telemedicine for antibiotic stewardship; Wrong outcomes
Leveraging 6G, extended reality, and IoT big data analytics for healthcare: A review	Ahmad, Hafiz Farooq; Rafique, Wajid; Rasool, Raihan Ur; Alhumam, Abdulaziz; Anwar, Zahid; Qadir, Junaid	2023	Exclude	Not assessing telemedicine for antibiotic stewardship; Wrong intervention
Information needs and preferences of patients with an ankle fracture: User involvement study creating an mHealth solution	Abrahamsen, Charlotte; Serritslev, Rikke; Myhre Jensen, Charlotte	2023	Exclude	Wrong outcomes
Impact of telehealth implementation on diagnosis of hypertensive disorders of pregnancy	Abelman, Sarah H.; Svetec, Sarah; Felder, Laura; Boelig, Rupsa C.	2023	Exclude	Not assessing telemedicine for antibiotic stewardship; Wrong intervention
Chapter 11 - Ocular In-Home Monitoring Devices	Abbott, Akshar; Weiss, Stephanie J.; Maa, April	2023	Exclude	Not assessing telemedicine for antibiotic stewardship
Telehealth Follow-Up After Inguinal Hernia Repair in Veterans	Abbitt, Danielle; Choy, Kevin; Castle, Rose; Jones, Teresa S.; Wikiel, Krzysztof J.; Barnett, Carlton C.; Moore, John T.; Robinson, Thomas N.; Jones, Edward L.	2023	Exclude	Not assessing telemedicine for antibiotic stewardship
Evidence-based tailoring of treatment to patients, providers, and processes: Introduction to the special issue	Zilcha-Mano, Sigal; Constantino, Michael J.; Eubanks, Catherine F.	2022	Exclude	Not assessing telemedicine for antibiotic stewardship
Design of Agent-Based Embedded Family Remote Medical Monitoring System	Zhang, Haixia; Sun, Gengxin	2022	Exclude	Wrong outcomes
Providing support in a pandemic: A medical student telehealth service for ambulatory patients with COVID-19	Zhang, Annie; GoodSmith, Matthew; Server, Steven; Uddin, Sophia; McNulty, Moira; Sherer, Renslow; Lio, Jonathan	2022	Exclude	Wrong article type; Wrong intervention
Does unconscious socioeconomic bias influence tele-evaluation of obstructive sleep apnea? An exploratory analysis	Yurcheshen, Michael E.; Pigeon, Wilfred; Marcus, Carolina Z.; Marcus, Jonathan A.; McDermott, Michael P.; Consagra, William; Nguyen, Kevin; Marsella, Jennifer	2022	Exclude	Wrong outcomes
IMPLEMENTING THE ASTHMA IMPAIRMENT AND RISK QUESTIONNAIRE (AIRQÂ®) AND ASTHMA CHECKLIST INTO DIVERSE CLINICAL PRACTICES	Yawn, B.; Singh, S.; Tobin, J.; Mendez, K.; Brooks, J.; Gilbert, I.; Ladd, M.; Beuther, D.	2022	Exclude	Wrong article type; Wrong intervention
Diabetes outcomes before and during telehealth advancements surrounding COVID-19	Woodhouse, Ashley G.; Orvin, Chelsea; Rich, Caleb; Crosby, Joseph; Keedy, Chelsea A.	2022	Exclude	Wrong article type
Exploring user perspectives of factors associated with use of teletrauma in rural areas	Wood, Timothy; Freeman, Shannon; Banner, Davina; Martin-Khan, Melinda; Hanlon, Neil; Flood, Frank	2022	Exclude	Wrong article type
ACCESS TO ORAL MEDICINE: PERCEPTIONS OF WASHINGTON STATE DENTAL PROVIDERS ON USING TELEHEALTH TO DELIVER ORAL MEDICINE SPECIALTY TREATMENT TO THEIR PATIENTS	Wong, Jacqueline; Cunha-Cruz, Joana; Heaton, Lisa; Taylor, Stuart; Truelove, Edmond	2022	Exclude	Wrong outcomes
Strategies for cataract and uncorrected refractive error case finding in India: Costs and cost-effectiveness at scale	Wong, Brad; Singh, Kuldeep; Khanna, Rohit C.; Ravilla, Thulasiraj; Kuyyadiyil, Subeesh; Sabherwal, Shalinder; Sil, Asim; Dole, Kuldeep; Chase, Heidi; Frick, Kevin D.	2022	Exclude	Wrong article type; Wrong outcomes
Feasibility of Teleassessments for Enrollment of Adults with Physical/Mobility Disability in a Home-Based Exercise Trial in Response to COVID-19	Wilroy, Jereme; Lai, Byron; Currie, Madison; Giannone, John	2022	Exclude	Without comparator
Provider perceptions of telehealth and in-person exposure and response prevention for obsessiveâcompulsive disorder	Wiese, Andrew D.; Drummond, Kendall N.; Fuselier, Madeleine N.; Sheu, Jessica C.; Liu, Gary; Guzick, Andrew G.; Goodman, Wayne K.; Storch, Eric A.	2022	Exclude	Wrong outcomes
Improving antibiotic use for sinusitis and upper respiratory tract infections: A virtual-visit antibiotic stewardship initiative	Wasylyshyn, Anastasia I.; Kaye, Keith S.; Chen, Julia; Haddad, Haley; Nagel, Jerod; Petrie, Joshua G.; Gandhi, Tejal N.; Petty, Lindsay A.	2022	Exclude	Not assessing telemedicine for antibiotic stewardship; Without comparator
Reporting of Cochrane systematic review protocols with network meta-analysesâA scoping review	Wang, Rui; Dwan, Kerry; Showell, Marian G.; van Wely, Madelon; Mol, Ben W.; Askie, Lisa; Seidler, Anna Lene	2022	Exclude	Wrong intervention
Subjective markers of successful aging and change in Internet use among older adults: The distinctive role of subjective health	Wan, Xiaoqing; Lighthall, Nichole R.; Paulson, Daniel	2022	Exclude	Wrong outcomes
Evaluation of optimal treatment for urinary tract infections in outpatient clinics at an academic medical center: Opportunities for antimicrobial stewardship	Walters, Jennifer H.; Stevens, Michael P.; Kim, Jihye	2022	Exclude	Not assessing telemedicine for antibiotic stewardship; Wrong article type
A global perspective on improving patient care in uncomplicated urinary tract infection: expert consensus and practical guidance	Wagenlehner, Florian; Nicolle, Lindsay; Bartoletti, Riccardo; Gales, Ana C.; Grigoryan, Larissa; Huang, Haihui; Hooton, Thomas; Lopardo, Gustavo; Naber, Kurt; Poojary, Aruna; Stapleton, Ann; Talan, David A.; Saucedo, JosÃ© TirÃ¡n; Wilcox, Mark H.; Yamamoto, Shingo; Yang, Stephen S.; Lee, Seung-Ju	2022	Exclude	Wrong intervention
Aerodigestive clinic reduces emergency department and primary care utilization and increases access to ancillary and specialty care	Volner, Keith; Montgomery, Agnes S.; Gould, Christine; Lustik, Michael; Liming, Bryan	2022	Exclude	Wrong outcomes
Intelligence-based Network Security System to Predict the Possible Threats in Healthcare Data	Vijayakumar, K.; Sukumaran, Sangheethaa; Murali, D.; Reddy, R. Venkateswara; Krishna, Patteti; Wilfred, C. Bazil; Kaliyaperumal, Karthikeyan; Soni, Mukesh	2022	Exclude	Without comparator; Wrong intervention
The Health ChatBots in Telemedicine: Intelligent Dialog System for Remote Support	Vasileiou, Maria V.; Maglogiannis, Ilias G.; Neelakandan, S.	2022	Exclude	Wrong article type; Wrong outcomes
Use of a Telemedicine Team to Improve Guideline-Based Antibiotic Prescribing	van Ewijk, Catharina E.; Schneeberger, Caroline; Jacobs, Johanna M. M.; Boutkourt, Firdaouss; Aanhane, Femke E. M.; Schim van der Loeff, Maarten F.; Koene, Fleur M. H. P. A.	2022	Exclude	Wrong intervention
Redesign of a brief PTSD treatment in safety net integrated primary care: Supporting implementation in the context of the COVID-19 pandemic	Valentine, Sarah E.; Fuchs, Cara; Godfrey, Laura; Elwy, A. Rani	2022	Exclude	Not assessing telemedicine for antibiotic stewardship; Wrong intervention
Antibiotic prescribing patterns and guideline-concordant management of acute respiratory tract infections in virtual urgent care settings	Turk, Kelsey; Jacobson Vann, Julie; Oppewal, Sonda	2022	Exclude	Wrong outcomes
A pilot study comparing in-person and remote outpatient substance use treatment services on quality-of-life outcomes	Tomlinson, Monica F.; Thomas, Monica P.; Goldman, Bruce; Bourdon, Jessica; Vadhan, Nehal P.	2022	Exclude	Wrong intervention; Wrong outcomes
Falling through the cracks: Evaluating the role of nonacute surgical liaison personnel during COVID-19âA narrative review	Tolmay, Stephen; Koea, Jonathan; Stewart, Ian; Rahiri, Jamie-Lee	2022	Exclude	Wrong article type
Patterns in emergency department unscheduled return visits during the COVID-19 pandemic	Thompson, Garrett S.; Olympia, Robert P.	2022	Exclude	Without comparator; Wrong article type
Brief alcohol interventions for young adults: Strengthening effects, disentangling mechanisms, and scaling up for impact	Tanner-Smith, Emily E.; Cronce, Jessica M.; Patrick, Megan E.; Shirley, Mariela C.	2022	Exclude	Wrong outcomes
O02 Antibiotic prescribing practices in primary healthcare in sub-Saharan Africa: a systematic review and our experience on the use of telemedicine in Zambia	Takenoshita, Moe; Hettle, David; Quattrocchi, Graziella	2022	Exclude	Not assessing telemedicine for antibiotic stewardship; Wrong article type
Virtual health care & telehealth: Current therapy practice patterns	Szekeres, Mike; Valdes, Kris	2022	Exclude	Wrong outcomes
Practical Technology for Expanding and Improving Substance Use Disorder Treatment: Telehealth, Remote Monitoring, and Digital Health Interventions	Sweeney, Mary M.; Holtyn, August F.; Stitzer, Maxine L.; Gastfriend, David R.	2022	Exclude	Without comparator
Pharmacist Expansion to Tele-Health Visits in Heart Transplant Clinic	Supko, E.; Clark, J. E.; Rogers Marks, C. G.; Waldman, G.	2022	Exclude	Wrong outcomes
Internet of Things-Based Home Education Interactive System and Parent-Teacher Relationship Cultivation	Sun, Xiaohan; Guo, Haiyan; Zhao, Lin; Mandal, Tarni	2022	Exclude	Wrong outcomes
Drive-Through Medicine: A Novel Health Care Delivery Mechanism for the COVID-19 Pandemic	Stuart, Sean; Bannerman, Graeme; Jackson, Michael	2022	Exclude	Wrong article type
Towards the elimination of chronic obstructive pulmonary disease: a <em>Lancet</em> Commission	Stolz, Daiana; Mkorombindo, Takudzwa; Schumann, Desiree M.; Agusti, Alvar; Ash, Samuel Y.; Bafadhel, Mona; Bai, Chunxue; Chalmers, James D.; Criner, Gerard J.; Dharmage, Shyamali C.; Franssen, Frits M. E.; Frey, Urs; Han, MeiLan; Hansel, Nadia N.; Hawkins, Nathaniel M.; Kalhan, Ravi; Konigshoff, Melanie; Ko, Fanny W.; Parekh, Trisha M.; Powell, Pippa; Rutten-van MÃ¶lken, Maureen; Simpson, Jodie; …	2022	Exclude	Wrong outcomes
Antidepressant medication use by patients accessing a national digital mental health service	Staples, Lauren G.; Asrianti, Lia; Karin, Eyal; Kayrouz, Rony; Cross, Shane; Bisby, Madelyne; Fisher, Alana; Dear, Blake F.; Titov, Nickolai; Nielssen, Olav	2022	Exclude	Not assessing telemedicine for antibiotic stewardship
Dynamic Data Infrastructure Security for Interoperable e-Healthcare Systems: A Semantic Feature-Driven NoSQL Intrusion Attack Detection Model	Sreejith, R.; Senthil, S.; Kaur, Gaganpreet	2022	Exclude	Wrong intervention
A Mixed-Methods Assessment of Coronavirus Disease of 2019-Era Telehealth Acute Care Visits in the Medical Home	Sprecher, Eli; Conroy, Kathleen; Krupa, Jennifer; Shah, Snehal; Chi, Grace W.; Graham, Dionne; Starmer, Amy J.	2022	Exclude	Wrong outcomes
Real-World Outcomes in Cystic Fibrosis Telemedicine Clinical Care in a Time of a Global Pandemic	Somerville, Lindsay A. L.; List, Rhonda P.; Compton, Martina H.; Bruschwein, Heather M.; Jennings, Deirdre; Jones, Marieke K.; Murray, Rachel K.; Starheim, Elissa R.; Webb, Katherine M.; Gettle, Lucy S.; Albon, Dana P.	2022	Exclude	Wrong article type
Exploring cancer patientsâ, caregiversâ, and cliniciansâ utilisation and experiences of telehealth services during COVID-19: A qualitative study	Smith, Sarah J.; Smith, Allan Ben; Kennett, William; Vinod, Shalini K.	2022	Exclude	Wrong article type; Wrong intervention
COVID-19 Pandemic-to-Endemic Transition in Indonesia: What Does the Future Hold?	Sinto, Robert	2022	Exclude	Wrong article type; Wrong outcomes
Antimicrobial Prescribing in the Telehealth Setting: Framework for Stewardship During a Period of Rapid Acceleration Within Primary Care	Sine, Kathryn; Appaneal, Haley; Dosa, David; LaPlante, Kerry L.	2022	Exclude	Wrong intervention
eHealthResp, a Digital Intervention to Improve Antibiotic Prescribing in Respiratory Infections: A Pilot Study	Silva, TÃ¢nia MagalhÃ£es; Estrela, Marta; MagalhÃ£es, Sandra; SimÃµes, Catarina; Cachim, Afonso; Costa, TainÃ¡; Crexinski, Gabriella; Almeida, Margarida Pisco; Figueiras, Adolfo; Roque, FÃ¡tima; Herdeiro, Maria Teresa	2022	Exclude	Not assessing telemedicine for antibiotic stewardship
SA34 Impact of COVID-19 on Telehealth Utilization: Analysis of Komodo Healthcare Mapâ¢ Claims Data	Silber, A.; Liu, R.; Mulrooney, M.; Salkar, M.; Francis, K.; Hadker, N.	2022	Exclude	Wrong intervention
Impact of antimicrobial stewardship interventions to improve antibiotic prescribing for hospital inpatients in Africa: a systematic review and meta-analysis	Siachalinga, L.; Mufwambi, W.; Lee, I. H.	2022	Exclude	Without comparator; Wrong intervention
Addressing Behavioral Health of the Diverse Older Adults in the Various Health Care Setting during COVID pandemia	Shteinlukht, Tatyana; Patel, Amita; Asghar-Ali, Ali Abbas; Ahmed, Iqbal	2022	Exclude	Not assessing telemedicine for antibiotic stewardship
P120 Methods for Adapting Medical Clinic Referral to EFNEP to Serve Rural Native American Communities Via Telehealth	Shilts, Mical; Ontai, Lenna; Styne, Dennis; Shively, Vicki; Espinoza, Dorina; Pressman, Jona; Rodriguez, Sonia; Diaz Rios, Karina	2022	Exclude	Not assessing telemedicine for antibiotic stewardship; Wrong outcomes
Learning from COVID-19 to tackle TB pandemic: From despair to hope	Sheikh, Javaid Ahmad; Malik, Asrar Ahmad; Quadir, Neha; Ehtesham, Nasreen Zafar; Hasnain, Seyed Ehtesham	2022	Exclude	Not assessing telemedicine for antibiotic stewardship; Without comparator
The utilization of telehealth during the COVID-19 pandemic: An American Pediatric Surgical Association survey	Shah, Ami; Skertich, Nicholas J.; Sullivan, Gwyneth A.; Silverberg, Jared T.; Gadepalli, Samir; Raval, Mehul V.; Gulack, Brian C.	2022	Exclude	Wrong outcomes
Wearable Sensor-Based Human Activity Recognition in the Smart Healthcare System	Serpush, Fatemeh; Menhaj, Mohammad Bagher; Masoumi, Behrooz; Karasfi, Babak; G, Thippa Reddy	2022	Exclude	Wrong article type
Implementation and early experience of a pediatric electrophysiology telehealth program	Schweber, Jonathan; Roelle, Lisa; Ocasio, Juliana; Dalal, Aarti S.; Miller, Nathan; Van Hare, George F.; Avari Silva, Jennifer N.	2022	Exclude	Wrong outcomes
Assessing the use of telehealth for the surgical management of recurrent otitis media	Schafer, Austin; Mousset, Marike; Kelly, Natalie; Althubaiti, Abdulrahman; Bourgeois, Tran; Elmaraghy, Charles A.	2022	Exclude	Wrong outcomes
Use of telehealth services among Nepali living overseas during Covid-19 pandemic: The opportunities, limitations, lessons learned and recommendations	Sapkota, Sanjeeb; Adhikari, Prabhat; Sah, Sunil; Bhattarai, Sarita; Shrestha, Shiva Prasad; Poudel, Sagar; Sharma, Hem Raj; Maleku, Kabin; Simkhada, Padam	2022	Exclude	Wrong intervention
MAIN ORAL MANIFESTATIONS OF SEXUALLY TRANSMITTED DISEASES THAT MAY INDICATE CHILD SEXUAL ABUSE: A LITERATURE REVIEW	Santos, Dayane Aline Dos; Moreira, Hellen RomÃ£o; Souza, Stefani Dos Santos Costa; Amorim, JÃºnia Noronha Carvalhais	2022	Exclude	Wrong intervention
Su1000: IMPACT OF COVID-19 PANDEMIC AND SOCIAL DETERMINANTS OF HEALTH ON UTILIZATION OF TELEHEALTH SERVICES	Sanaka, Harsha; Garg, Rajat; Patel, Vidhi; McMichael, John; Macaron, Carole	2022	Exclude	Not assessing telemedicine for antibiotic stewardship
Utilizing telehealth intervention to support patients with cardiovascular diseases in Jordan: A qualitative study	Saifan, Ahmad Rajeh; Alarabyat, Ibtisam A.; Alrimawi, Intima; Al-Nsair, Nezam	2022	Exclude	Wrong intervention
Towards a telehealth infrastructure supported by machine learning on edge/fog for Parkinson's movement screening	Sadhu, Shehjar; Solanki, Dhaval; Constant, Nicholas; Ravichandran, Vignesh; Cay, Gozde; Saikia, Manob Jyoti; Akbar, Umer; Mankodiya, Kunal	2022	Exclude	Not assessing telemedicine for antibiotic stewardship
Definition of Guideline-Based Metrics to Evaluate AAL Ecosystemâs Usability	Romeiro, Carlos; AraÃºjo, Pedro; Yan, Zheng	2022	Exclude	Wrong intervention
Sa1051: UTILIZATION OF A MULTIDISCIPLINARY TELEHEALTH MODEL TO IMPROVE ACCESS TO CARE AND MAINTAIN AN ACADEMIC TEACHING PARADIGM FOR A UNIQUE PATIENT POPULATION DURING THE COVID-19 PANDEMIC	Reddy, Kavya; Grody, Wayne W.; Sarkissian, Ariella; Getzug, Terri	2022	Exclude	Wrong intervention
Adolescent Perceptions of Technology-Based Sexual and Reproductive Health Services: A Systematic Review	Rea, Samantha; Zynda, Aaron; Allison, Bianca; Tolleson-Rinehart, Sue	2022	Exclude	Wrong intervention
Early treatment of corneal abrasions and ulcers&#x2013;estimating clinical and economic outcomes	Rathi, Varsha M.; Thokala, Praveen; MacNeil, Sheila; Khanna, Rohit C.; Monk, Peter N.; Garg, Prashant	2022	Exclude	Without comparator
Classification of Electrocardiography Hybrid Convolutional Neural Network-Long Short Term Memory with Fully Connected Layer	Ramachandran, Dhanagopal; Kumar, R. Suresh; Alkhayyat, Ahmed; Malik, Rami Q.; Srinivasan, Prasanna; Priya, G. Guga; Gosu Adigo, Amsalu; Bhardwaj, Arpit	2022	Exclude	Wrong outcomes
P007Accuracy of self-assessment of pregnancy duration eligibility for medication abortion among young people: The advantages of expanding screening questions beyond date of last menstrual period	Ralph, L.; Biggs, M. A.; Ehrenreich, K.; Grossman, D.	2022	Exclude	Wrong outcomes
Digital transformation of home care: Literature Review and Research Agenda	Rajer, Carmen; Bogataj, David	2022	Exclude	Wrong intervention
Gender disparity in telehealth usage in Bangladesh during COVID-19	Rahman, Saanjaana; Amit, Sajid; Kafy, Abdulla Al	2022	Exclude	Wrong outcomes
Patient factors associated with the offering of telehealth appointments from primary care physicians among Medicare Beneficiaries: Results from a national survey	Qu, Haiyan; Ruoting Wei, Tina; Islam, Shafiqul; Barnes, Garry; Schmidt, Kimberly; Knight, Joshua; Patel, Nihar	2022	Exclude	Wrong outcomes
Privacy conserving authenticated key settlement approach for remote users in IoT based Telecare Medicine information system	Pramanik, Srabana; Sakkari, Deepak S.; Pramanik, Sudip	2022	Exclude	Not assessing telemedicine for antibiotic stewardship
Reliability and concurrent validity of mobile health technology for patient self-monitoring in physical rehabilitation	Pottorf, Ofra A.; Lee, Daniel J.; Czujko, Paul-Neil	2022	Exclude	Wrong intervention
Effectiveness of Telehealth for Achilles Tendinopathy on Pain, Function, and Pain-Related Psychological Outcomes During COVID-19	Post, Andrew; Rio, Ebonie K.; Sluka, Kathleen A.; Moseley, G. Lorimer; Bayman, Emine; Hall, Mederic; de Cesar Netto, Cesar; Wilken, Jason; Danielson, Jessica; Dao, Megan; Mosby, Hadley; Chimenti, Ruth	2022	Exclude	Wrong outcomes
Evaluating Resource Utilization for In-Person and Virtual Joint Classes in Total Joint Arthroplasty: An Analysis of Attendance Patterns at a Large Metropolitan Health System	Pitaro, Nicholas L.; Barbera, Joseph P.; Ranson, William A.; Zubizarreta, Nicole; Poeran, Jashvant; Chen, Darwin D.; Moucha, Calin S.; Hayden, Brett L.	2022	Exclude	Wrong outcomes
Enabling Artificial Intelligence of Things (AIoT) Healthcare Architectures and Listing Security Issues	Pise, Anil Audumbar; Almuzaini, Khalid K.; Ahanger, Tariq Ahamed; Farouk, Ahmed; pant, Kumud; Pareek, Piyush Kumar; Nuagah, Stephen Jeswinde; Bhardwaj, Arpit	2022	Exclude	Wrong intervention
Systematic review of telemedicine in pediatric urology	Pettit, Samuel; Young, Ezekiel; Jung, Ichabod	2022	Exclude	Wrong intervention
Cloning and expression of Burkholderia polyyne biosynthetic gene clusters in Paraburkholderia hosts provides a strategy for biopesticide development	Petrova, Yoana D.; Zhao, Jinlian; Webster, Gordon; Mullins, Alex J.; Williams, Katherine; Alswat, Amal S.; Challis, Gregory L.; Bailey, Andy M.; Mahenthiralingam, Eshwar	2022	Exclude	Wrong intervention
Trends in Telehealth Antibiotic Prescribing for Children Through the COVID-19 Pandemic	Payvandi, Lily; Correa, Emily Trudell; Hatoun, Jonathan; O'Donnell, Heather; Vernacchio, Louis	2022	Exclude	Without comparator
A comparison of clinic and home spirometry as longtudinal outcomes in cystic fibrosis	Paynter, Alex; Khan, Umer; Heltshe, Sonya L.; Goss, Christopher H.; Lechtzin, Noah; Hamblett, Nicole Mayer	2022	Exclude	Wrong intervention
Empowerment of Primary Healthcare Providers on the Prevention and Management of Dental or Oral Health Issues among Postchemotherapy Patients in Pandemic	Paulsamym, Premalatha; Venkatesan, Krishnaraju; Muthu Mohamed, Jamal Moideen; Alshahrani, ShadiaHamoud; Ramaiah, Ramasubbamma; Easwaran, Vigneshwaran; El-Sherbiny, Mohamed; Dosoky, Mohamed; Abdulla Khan, Noohu; Prabahar, Kousalya; Kandasamy, Geetha; Sahile, Kibebe; Abdulhay, Enas	2022	Exclude	Not assessing telemedicine for antibiotic stewardship
Acceptability of a behavioural sleep intervention for autistic children: A qualitative evaluation of Sleeping Sound	Pattison, Emily; Mantilla, Ana; Fuller-Tyszkiewicz, Matthew; Marks, Deborah; Sciberras, Emma; McGillivray, Jane; Papadopoulos, Nicole; Rinehart, Nicole	2022	Exclude	Not assessing telemedicine for antibiotic stewardship; Without comparator
Use of video-based telehealth services using a mobile app for workers in underserved areas during the COVID-19 pandemic: A prospective observational study	Park, Hyun Sang; Jeong, Sungmoon; Chung, Ho-young; Soh, Jae Young; Hyun, Young Ho; Bang, Seong Hwan; Kim, Hwa Sun	2022	Exclude	Not assessing telemedicine for antibiotic stewardship; Wrong article type
Addressing transportation barriers to health care during the COVID-19 pandemic: Perspectives of care coordinators	Oluyede, Lindsay; Cochran, Abigail L.; Wolfe, Mary; Prunkl, Lauren; McDonald, Noreen	2022	Exclude	Wrong intervention
The Potential Effects of Implementing an Antibiotic Stewardship Program by Integrating It with Medication Therapy Service in a Low-Income Serving Clinic - A Single-Center Experience	Okere, Arinze Nkemdirim; Trimble, Miquetta L.; Sanogo, Vassiki; Smith, Ukamaka; Brown, Clyde; Buxbaum, Sarah G.	2022	Exclude	Wrong outcomes
Nurse practitionersâ perception of temporary full practice authority during a COVID-19 surge: A qualitative study	O'Reilly-Jacob, Monica; Perloff, Jennifer; Sherafat-Kazemzadeh, Roya; Flanagan, Jane	2022	Exclude	Wrong outcomes
Efficiency of 6-month PrEP dispensing with HIV self-testing in Kenya: an open-label, randomised, non-inferiority, implementation trial	Ngure, Kenneth; Ortblad, Katrina F.; Mogere, Peter; Bardon, Ashley R.; Thomas, Katherine K.; Mangale, Dorothy; Kiptinness, Catherine; Gakuo, Stephen; Mbaire, Sarah; Nyokabi, Jacinta; Mugo, Nelly R.; Baeten, Jared M.	2022	Exclude	Not assessing telemedicine for antibiotic stewardship; Wrong intervention
P043Southern health providersâ perspectives on policy considerations for implementation of telehealth medication abortion services	Narasimhan, S.; Newton-Levinson, A.	2022	Exclude	Not assessing telemedicine for antibiotic stewardship; Without comparator
National trends of suicidal ideation and mental health services use among US adults with opioid use disorder, 2009&#x2013;2020	Na, Peter J.; Bommersbach, Tanner J.; Petrakis, Ismene L.; Rhee, Taeho Greg	2022	Exclude	Wrong outcomes
344 Telehealth utilization among patients with skin cancer	Munjal, A.; Tripathi, R.	2022	Exclude	Wrong outcomes
O4 - Providing unplanned pregnancy care and Early Medical Abortion to marginalised groups at the Kirketon Road Centre (KRC) - a walk in targeted primary health care service in Kings Cross, Sydney	Molloy, Ms Katrina; Cho, Lucy; Silins, Mr Edmund; Read, Phillip	2022	Exclude	Not assessing telemedicine for antibiotic stewardship
Survey of Clinician Experiences of Telepsychiatry and Tele-Consultation-Liaison Psychiatry	Mishkin, Adrienne D.; Cheung, Stephanie; Capote, Justin; Fan, Weijia; Muskin, Philip R.	2022	Exclude	Wrong outcomes
Post-acute college student satisfaction with telepsychiatry during the COVID-19 pandemic	Michaels, Timothy I.; Singal, Sonali; Marcy, Patricia; Hauser, Marta; Braider, Laura; Guinart, Daniel; Kane, John M.	2022	Exclude	Not assessing telemedicine for antibiotic stewardship; Wrong intervention
Design and delivery of home-based telehealth pulmonary rehabilitation programs in COPD: A systematic review and meta-analysis	Michaelchuk, Wade; Oliveira, Ana; Marzolini, Susan; Nonoyama, Mika; Maybank, Aline; Goldstein, Roger; Brooks, Dina	2022	Exclude	Wrong intervention
Effectiveness of a pharmacist-delivered primary care telemedicine intervention to increase access to pharmacotherapy and specialty treatment for alcohol use problems: Protocol for the alcohol telemedicine consult cluster-randomized pragmatic trial	Metz, Verena E.; Leibowitz, Amy; Satre, Derek D.; Parthasarathy, Sujaya; Jackson-Morris, Melanie; Cocohoba, Jennifer; Sterling, Stacy A.	2022	Exclude	Wrong article type; Wrong outcomes
Appropriateness of Antibiotic Prescription During Teleconsultation	Melot, B.; Amsilli, M.; Drouet, F.; Rodriguez, L.; Salomon, J.; Grosjean, J.; Duclos, C.	2022	Exclude	Wrong outcomes
Developing a New Suicide Risk Assessment for Virtual Encounters with Non-Clinicians	McManus, Kaitlin; Cray, Hailey; Hsu, Courtney; Longsjo, Emma; Patrick, Regan; Vahia, Ipsit	2022	Exclude	Without comparator
Pilot development and feasibility of telehealth Community Reinforcement and Family Training (CRAFT) for early psychosis and substance use	McCarthy, Julie M.; Wood, Andrea J.; Shinners, M. Grace; Heinrich, Hadley; Weiss, Roger D.; Mueser, Kim T.; Meyers, Robert J.; Carol, Emily E.; Hudson, James I.; ÃngÃ¼r, Dost	2022	Exclude	Wrong intervention
The protocol of improving safe antibiotic prescribing in telehealth: A randomized trial	McCabe, Bridget K.; Linder, Jeffrey A.; Doctor, Jason N.; Friedberg, Mark; Fox, Craig R.; Goldstein, Noah J.; Knight, Tara K.; Kaiser, Katrina; Tibbels, Jason; Haenchen, Steve; Persell, Stephen D.; Warberg, Rebecca; Meeker, Daniella	2022	Exclude	Wrong intervention
Corrigendum to âThe protocol of Improving Safe Antibiotic Prescribing in Telehealth: A randomized trial [Contemporary Clin Trials, Volume 119 (2022), p.1/106834]	McCabe, Bridget K.; Linder, Jeffrey A.; Doctor, Jason N.; Friedberg, Mark; Fox, Craig R.; Goldstein, Noah J.; Knight, Tara K.; Kaiser, Katrina; Tibbels, Jason; Haenchen, Steve; Persell, Stephen D.; Warberg, Rebecca; Meeker, Daniella	2022	Exclude	Wrong outcomes
Virtual healthcare services and digital health technologies deployed during coronavirus disease 2019 (COVID-19) pandemic in South Africa: a systematic review	Mbunge, Elliot; Batani, John; Gaobotse, Goabaone; Muchemwa, Benhildah	2022	Exclude	Wrong outcomes
Obsessive compulsive disorder during the COVID-19 pandemic: A brief review of course, psychological assessment and treatment considerations	Maye, Caitlyn E.; Wojcik, Katharine D.; Candelari, Abigail E.; Goodman, Wayne K.; Storch, Eric A.	2022	Exclude	Wrong intervention
IDF21-0445 Telehealth utilization in Diabetes Centre during COVID Pandemic in South-Western Sydney: An evolving model of care	Manoharan, M.; Vincent, W.; Wang, A.	2022	Exclude	Wrong intervention
Technological access barriers, telehealth use and health care visits in the early pandemic period	Maloney, Shannon I.; PytlikZillig, Lisa; Mollard, Elizabeth; Palmer-Wackerly, Angela L.; Obasi, Sharon N.; Kelley, Megan S.	2022	Exclude	Wrong outcomes
COVID-19 infection, and reinfection, and vaccine effectiveness against symptomatic infection among health care workers in the setting of omicron variant transmission in New Delhi, India	Malhotra, Sumit; Mani, Kalaivani; Lodha, Rakesh; Bakhshi, Sameer; Mathur, Vijay Prakash; Gupta, Pooja; Kedia, Saurabh; Sankar, Mari Jeeva; Kumar, Parmeshwar; Kumar, Arvind; H, Vikas; Ahuja, Vineet; Sinha, Subrata; Guleria, Randeep; Dua, Aman; Ahmad, Shafi; Upadhyay, Ashish Datt; Sati, Hem Chandra; Mani, Kiruba; Lokade, Amol Kumar; Devi, K. Pavithra; Johnson, Riya Marie; Gowthaman, Keerthana; Kuma…	2022	Exclude	Without comparator; Wrong article type
Telestewardship programs support clinical care and improve fiscal outcomes across the continuum through partnership between hospitals and health systems: A systematic review	Mailig, Miguel; Cookson, Nathan A.; Schulz, Lucas T.	2022	Exclude	Wrong article type; Wrong outcomes
Improving Pharmacists' Awareness of Inadequate Antibiotic Use for URTIs through an Educational Intervention: A Pilot Study	MagalhÃ£es, Sandra; Estrela, Marta; Silva, TÃ¢nia MagalhÃ£es; Costa, TainÃ¡; Crexinski, Gabriella; SimÃµes, Catarina; Almeida, Margarida Pisco; Figueiras, Adolfo; Roque, FÃ¡tima; Herdeiro, Maria Teresa	2022	Exclude	Wrong outcomes
Traumatic brain injury: progress and challenges in prevention, clinical care, and research	Maas, Andrew I. R.; Menon, David K.; Manley, Geoffrey T.; Abrams, Mathew; Ã kerlund, Cecilia; Andelic, Nada; Aries, Marcel; Bashford, Tom; Bell, Michael J.; Bodien, Yelena G.; Brett, Benjamin L.; BÃ¼ki, AndrÃ¡s; Chesnut, Randall M.; Citerio, Giuseppe; Clark, David; Clasby, Betony; Cooper, D. Jamie; Czeiter, Endre; Czosnyka, Marek; Dams-O'Connor, Kristen; De Keyser, VÃ©ronique; Diaz-Arrastia, Ramo…	2022	Exclude	Wrong outcomes
RTBAC: A Risk-Aware Topic-Based Access Control Model for Text Data with Paragraph-Level Authorization	Ma, Ke; Yang, Geng; Chen, Chien Ming	2022	Exclude	Wrong outcomes
Hospital-based preventative interventions for people experiencing homelessness in high-income countries: A systematic review	Luchenski, Serena A.; Dawes, Joanna; Aldridge, Robert W.; Stevenson, Fiona; Tariq, Shema; Hewett, Nigel; Hayward, Andrew C.	2022	Exclude	Wrong intervention
An Implementation Roadmap for Establishing Remote Infectious Disease Specialist Support for Consultation and Antibiotic Stewardship in Resource-Limited Settings	Livorsi, Daniel J.; Abdel-Massih, Rima; Crnich, Christopher J.; Dodds-Ashley, Elizabeth S.; Evans, Charlesnika T.; Goedken, Cassie Cunningham; Echevarria, Kelly L.; Kelly, Allison A.; Spires, S. Shaefer; Veillette, John J.; Vento, Todd J.; Jump, Robin L. P.	2022	Exclude	Wrong intervention
New insights on growth trajectory in infants with complex congenital heart disease	Lisanti, Amy Jo; Min, Jungwon; Golfenshtein, Nadya; Ravishankar, Chitra; Costello, John M.; Huang, Liming; Fleck, Desiree; Medoff-Cooper, Barbara	2022	Exclude	Wrong article type
Comparing telemedicine to in-person buprenorphine treatment in U.S. veterans with opioid use disorder	Lin, Lewei A.; Fortney, John C.; Bohnert, Amy S. B.; Coughlin, Lara N.; Zhang, Lan; Piette, John D.	2022	Exclude	Wrong article type; Wrong intervention
Evaluation of the Clinical Efficacy of the Treatment of Overweight and Obesity in Type 2 Diabetes Mellitus by the Telemedicine Management System Based on the Internet of Things Technology	Lin, Kaisang; Zhang, Wei; He, Fei; Shen, Jie; Kumar, Vijay	2022	Exclude	Wrong article type
Remote Advance Care Planning in the Emergency Department During COVID-19 Disaster: Program Development and Initial Evaluation	Liberman, Tara; Roofeh, Regina; Chin, Jessica; Chin, Kelly; Razack, Bibi; Aquilino, Joseph; Herod, Sarah Healey; Amato, Teresa	2022	Exclude	Without comparator; Wrong article type
Differences in antibiotic prescribing rates for telemedicine encounters for acute respiratory infections	Li, Kathleen Y.; Ngai, Ka Ming; Genes, Nicholas	2022	Exclude	Wrong outcomes
Presence psychotherapy: A novel integrative trauma treatment model for thorough memory reconsolidation	Lepak, Michelle M.; Carson, Gregory D.	2022	Exclude	Wrong outcomes
Chapter 27 - Educating Health Care Professionals About Telerehabilitation: Developing a Curriculum Map for High- and Low-Resource Settings	Leochico, Carl Froilan D.; Alexander, Marcalee	2022	Exclude	Not assessing telemedicine for antibiotic stewardship; Without comparator
Early oral stepdown antibiotic therapy versus continuing intravenous therapy for uncomplicated Gram-negative bacteraemia (the INVEST trial): study protocol for a multicentre, randomised controlled, open-label, phase III, non-inferiority trial	Lee, I. R.; Tong, S. Y. C.; Davis, J. S.; Paterson, D. L.; Syed-Omar, S. F.; Peck, K. R.; Chung, D. R.; Cooke, G. S.; Libau, E. A.; Rahman, S. B. A.; Gandhi, M. P.; Shi, L.; Zheng, S.; Chaung, J.; Tan, S. Y.; Kalimuddin, S.; Archuleta, S.; Lye, D. C.	2022	Exclude	Wrong intervention; Wrong outcomes
Epidemiology and antimicrobial susceptibility of Staphylococcus aureus in children in a tertiary care pediatric hospital in Milan, Italy, 2017-2021	La Vecchia, A.; Ippolito, G.; Taccani, V.; Gatti, E.; Bono, P.; Bettocchi, S.; Pinzani, R.; Tagliabue, C.; Bosis, S.; Marchisio, P.; Agostoni, C.	2022	Exclude	Wrong intervention
Substance, use in relation to COVID-19: A scoping review	Kumar, Navin; Janmohamed, Kamila; Nyhan, Kate; Martins, Silvia S.; Cerda, Magdalena; Hasin, Deborah; Scott, Jenny; Sarpong Frimpong, Afia; Pates, Richard; Ghandour, Lilian A.; Wazaify, Mayyada; Khoshnood, Kaveh	2022	Exclude	Wrong intervention
Dimensions of Internet of Things: Technological Taxonomy Architecture Applications and Open ChallengesâA Systematic Review	Kumar, Krishna; Kumar, Aman; Kumar, Narendra; Mohammed, Mazin Abed; Al-Waisy, Alaa S.; Jaber, Mustafa Musa; Shah, Rachna; Al-Andoli, Mohammed Nasser; Menon, Varun	2022	Exclude	Wrong intervention
Telemedicine, safe medication stewardship, and COVID-19: Digital transformation during a global pandemic	Kulchar, Rachel J.; Chen, Kaitlyn; Moon, Christina; Srinivas, Shaan; Gupta, Anita	2022	Exclude	Wrong article type; Wrong intervention
Gynecologic oncology patients living in rural areas less likely to utilize telemedicine services during the COVID-19 pandemic (054)	Kuan-Celarier, Anna; Wilkerson, Marielle; Ali, Samira; Maxwell, John; Holman, Laura	2022	Exclude	Without comparator
P023Adaptations to covid: Analysis of national abortion clinic survey data	Kravitz, E.; Chen, J.; Wu, J.; Koelper, N.; McAllister, A.; Sonalkar, S.	2022	Exclude	Wrong article type
The kernel of truth in text-based personality assessment: A meta-analysis of the relations between the Big Five and the Linguistic Inquiry and Word Count (LIWC)	Koutsoumpis, Antonis; Oostrom, Janneke K.; Holtrop, Djurre; van Breda, Ward; Ghassemi, Sina; de Vries, Reinout E.	2022	Exclude	Wrong intervention
From promise to practice: towards the realisation of AI-informed mental health care	Koutsouleris, Nikolaos; Hauser, Tobias U.; Skvortsova, Vasilisa; De Choudhury, Munmun	2022	Exclude	Not assessing telemedicine for antibiotic stewardship
Impact of Pharmacist-Led Antimicrobial Stewardship on Appropriate Antibiotic Prescribing in the Emergency Department: A Systematic Review and Meta-Analysis	Kooda, Kirstin; Canterbury, Elizabeth; Bellolio, Fernanda	2022	Exclude	Not assessing telemedicine for antibiotic stewardship
Treatment of Pediatric Overweight and Obesity: Position of the Academy of Nutrition and Dietetics Based on an Umbrella Review of Systematic Reviews	Kirk, Shelley; Ogata, Beth; Wichert, Elizabeth; Handu, Deepa; Rozga, Mary	2022	Exclude	Wrong article type
Use of antimicrobial agents in actively dying inpatients after suspension of life-sustaining treatments: Suggestion for antimicrobial stewardship	Kim, Dayeong; Kim, Subin; Lee, Kyoung Hwa; Han, Sang Hoon	2022	Exclude	Wrong intervention; Wrong outcomes
The impact of the COVID-19 pandemic on diabetes services: planning for a global recovery	Khunti, Kamlesh; Aroda, Vanita R.; Aschner, Pablo; Chan, Juliana C. N.; Del Prato, Stefano; Hambling, Clare E.; Harris, Stewart; Lamptey, Roberta; McKee, Martin; Tandon, Nikhil; Valabhji, Jonathan; Seidu, Samuel	2022	Exclude	Not assessing telemedicine for antibiotic stewardship; Wrong article type
VP.19 Rehab Robo: A high sensitivity patient outcome tracking and physical exercise tool for spinal muscular atrophy	Kent, O.; Roberts, T.; Riello, B.	2022	Exclude	Wrong article type
A Multi-Industry Analysis of the Future Use of AI Chatbots	Kelly, Sage; Kaye, Sherrie-Anne; Oviedo-Trespalacios, Oscar; Yan, Zheng	2022	Exclude	Wrong outcomes
Exploring the Feasibility of Virtually Delivered Auricular Point Acupressure in Self-Managing Chronic Pain: Qualitative Study	Kawi, Jennifer; Yeh, Chao Hsing; Lukkahatai, Nada; Hardwicke, Robin L.; Murphy, Thomas; Christo, Paul J.; Chen, Yi-Hung	2022	Exclude	Wrong intervention
Computational Intelligence and Metaheuristic Techniques for Brain Tumor Detection through IoMT-Enabled MRI Devices	Kaur, Damandeep; Singh, Surender; Mansoor, Wathiq; Kumar, Yogesh; Verma, Sahil; Dash, Sonali; Koul, Apeksha; Khosravi, Mohammad R.	2022	Exclude	Wrong intervention
Opportunities and challenges in delivering remote primary care during the Coronavirus outbreak	Kaufman-Shriqui, V.; Shani, M.; Boaz, M.; Lahad, A.; Vinker, S.; Birk, R.	2022	Exclude	Without comparator
Discrimination and victimization as mediators between social support and psychological distress in autistic adults	Jeanneret, Nuria; Courcy, Isabelle; Caron, Vicky; Giroux, Mathieu; Guerrero, Lucila; Ouimet, MÃ©lanie; dâArc, Baudouin Forgeot; SouliÃ¨res, Isabelle	2022	Exclude	Wrong outcomes
Medicine 2032: The future of cardiovascular disease prevention with machine learning and digital health technology	Javaid, Aamir; Zghyer, Fawzi; Kim, Chang; Spaulding, Erin M.; Isakadze, Nino; Ding, Jie; Kargillis, Daniel; Gao, Yumin; Rahman, Faisal; Brown, Donald E.; Saria, Suchi; Martin, Seth S.; Kramer, Christopher M.; Blumenthal, Roger S.; Marvel, Francoise A.	2022	Exclude	Wrong outcomes
Balloon pulmonary angioplasty versus riociguat for the treatment of inoperable chronic thromboembolic pulmonary hypertension (RACE): a multicentre, phase 3, open-label, randomised controlled trial and ancillary follow-up study	JaÃ¯s, Xavier; Brenot, Philippe; Bouvaist, HÃ©lÃ¨ne; Jevnikar, Mitja; Canuet, Matthieu; Chabanne, CÃ©line; Chaouat, Ari; Cottin, Vincent; De Groote, Pascal; Favrolt, Nicolas; Horeau-Langlard, Delphine; Magro, Pascal; Savale, Laurent; PrÃ©vot, GrÃ©goire; Renard, SÃ©bastien; Sitbon, Olivier; Parent, Florence; TrÃ©sorier, Romain; Tromeur, CÃ©cile; Piedvache, CÃ©line; Grimaldi, Lamiae; Fadel, Elie; M…	2022	Exclude	Wrong outcomes
The impact of COVID-19 on hand therapy practice	Ivy, Cynthia C.; Doerrer, Sarah; Naughton, Nancy; Priganc, Victoria	2022	Exclude	Wrong intervention
Translation and Validation of the Questionnaire on Acceptance to Telemedicine from the Technology Acceptance Model (TAM) for Use in Malaysia	Husin, Masliyana; Rahman, Norazida Ab; Bujang, Mohamad Adam; Ng, Sock Wen; Juval, Kawselyah; Hwong, Wen Yea; Sivasampu, Sheamini; Vozza, Iole	2022	Exclude	Wrong outcomes
Implementation of Virtual Preoperative Evaluation During a Pandemic	Hurlock, Nickisha A.; Park, Pam	2022	Exclude	Wrong outcomes
Antimicrobial effects of automobile screen washes against Legionella pneumophila	Hsiao, Yun-Chung; Hung, Yu-Hsin; Horng, Yu-Ju; Chang, Ching-Wen	2022	Exclude	Without comparator; Wrong article type
Challenges to Telehealth: What Was Learned from Families of Children with Neurodevelopmental Disorders	Hosley, Stephanie N. S.	2022	Exclude	Wrong outcomes
Role of Telemedicine in Improving Guideline-Directed Medical Treatment for Patients with Heart Failure During a Pandemic	Hernandez, Lara S.	2022	Exclude	Wrong article type
Feasibility of utilizing telehealth in a multi-disciplinary postpartum hypertension clinic	Hauspurg, Alisse; Restrepo, Valentina Jaramillo; Bidani, Shruti; Berlacher, Kathryn; Jeyabalan, Arun; Countouris, Malamo	2022	Exclude	Without comparator
Decision-Making Framework of Requirement Engineering Barriers in the Domain of Global Healthcare Information Systems	Hamza, Muhammad; Akbar, Muhammad Azeem; Alsanad, Abeer Abdulaziz; Alsuwaidan, Lulwah; AlSagri, Hatoon S.; Al-Alshaikh, Halah Abdulaziz; Kanwal, Maliha; Jan, Naeem	2022	Exclude	Wrong outcomes
Quality improvement and rapid PDSA cycles to maintain routine surveillance of pulmonary pathogens during the COVID-19 pandemic in a pediatric cystic fibrosis clinic	Hamilton, Jennifer L.; Snuggerud, Anne E.; Meihls, Suzanne M.; Toledo, Heidi; Stewart, Jennifer	2022	Exclude	Wrong intervention
Assessing performance of the Healthcare Access and Quality Index, overall and by select age groups, for 204 countries and territories, 1990&#x2013;2019: a systematic analysis from the Global Burden of Disease Study 2019	Haakenstad, Annie; Yearwood, Jamal Akeem; Fullman, Nancy; Bintz, Corinne; Bienhoff, Kelly; Weaver, Marcia R.; Nandakumar, Vishnu; Joffe, Jonah N.; LeGrand, Kate E.; Knight, Megan; Abbafati, Cristiana; Abbasi-Kangevari, Mohsen; Abdoli, Amir; AbeldaÃ±o ZuÃ±iga, Roberto Ariel; Adedeji, Isaac Akinkunmi; Adekanmbi, Victor; Adetokunboh, Olatunji O.; Afzal, Muhammad Sohail; Afzal, Saira; Agudelo-Botero,…	2022	Exclude	Wrong outcomes
Health Information Orientation Profiles and Their Association with Knowledge of Antibiotic Use in a Population with Good Internet Access: A Cross-Sectional Study	Guo, Huiling; Lim, Huai Yang; Chow, Angela	2022	Exclude	Wrong outcomes
"Antibiotics are for everyone, our past and our future generations, right? If antibiotics are dead, we will be in big trouble": Building on community values for public engagement on appropriate use of antibiotics in Singapore	Guo, Huiling; Hildon, Zoe Jane-Lara; Chow, Angela	2022	Exclude	Wrong outcomes
Mental and Behavioral Health Needs of Transition Age Youth Experiencing Homelessness During the COVID-19 pandemic	Groves, Heather	2022	Exclude	Wrong outcomes
A Multinational Study of The Impact of Covid-19 On Urologic Surgery Residency and Wellbeing	Goldman, Charlotte; Pradere, Benjamin; Mete, Mihriye; Talso, Michele; Bernardino, Rui; Campi, Riccardo; Marchalik, Daniel	2022	Exclude	Wrong intervention
Disproportionate reduction in respiratory vs. non-respiratory outpatient clinic visits and antibiotic use in children during the COVID-19 pandemic	Givon-Lavi, N.; Danino, D.; van der Beek, B. A.; Sharf, A.; Greenberg, D.; Ben-Shimol, S.	2022	Exclude	Wrong outcomes
Clinical informatics solutions in COVID-19 pandemic: Scoping literature review	Ganjali, Raheleh; Eslami, Saeid; Samimi, Tahereh; Sargolzaei, Mahdi; Firouraghi, Neda; MohammadEbrahimi, Shahab; khoshrounejad, Farnaz; Kheirdoust, Azam	2022	Exclude	Wrong article type; Wrong outcomes
Access to and affordability of CAR T-cell therapy in multiple myeloma: an EBMT position paper	Gagelmann, Nico; Sureda, Anna; Montoto, Silvia; Murray, John; BolaÃ±os, Natacha; Kenyon, Michelle; Beksac, Meral; SchÃ¶nland, Stefan; Hayden, Patrick; Scheurer, Hans; Morgan, Kate; Garderet, Laurent; McLornan, Donal P.; Ruggeri, Annalisa	2022	Exclude	Without comparator
A Systematic Literature Review and Bibliometric Analysis of Ophthalmology and COVID-19 Research	Forouhari, Ali; Mansouri, Vahid; Safi, Sare; Ahmadieh, Hamid; Ghaffari Jolfayi, Amir; Meduri, Alessandro	2022	Exclude	Wrong outcomes
Obesity definition, diagnosis, bias, standard operating procedures (SOPs), andÂ telehealth: An Obesity Medicine Association (OMA) Clinical Practice Statement (CPS) 2022	Fitch, Angela K.; Bays, Harold E.	2022	Exclude	Wrong outcomes
Perceptions and barriers of telehealth services among trauma and acute care surgery patients	Emily, Grenn E.; Anna, Dickson; Jack, Mason; O'Brien, Robert; Kutcher, Matthew; Morris, Matthew; Chinenye, Iwuchukwu	2022	Exclude	Wrong article type; Wrong intervention
Interhospital transfer (IHT) in emergency general surgery patients (EGS): A scoping review	Emanuelson, Ryan D.; Brown, Sarah J.; Termuhlen, Paula M.	2022	Exclude	Wrong intervention
Physiciansâ Perspective of Telemedicine Regulating Guidelines and Ethical Aspects: A Saudi Experience	El Kheir, Dalia Yahia M.; Alnufaili, Sara S.; Alsaffar, Raghad M.; Assad, Majd A.; Alkhalifah, Zahra Z.; Albahri, Ahmed Shihab	2022	Exclude	Without comparator
A multicenter analysis of trends in resistance in urinary Enterobacterales isolates from ambulatory patients in the United States: 2011-2020	Dunne, M. W.; Aronin, S. I.; Yu, K. C.; Watts, J. A.; Gupta, V.	2022	Exclude	Wrong outcomes
The Omission of Genitourinary Physical Exam in Telehealth Pre-Vasectomy Consults Does not Reduce Rates of Office Procedure Completion	Doolittle, Johnathan; Jackson, Elizabeth M.; Gill, Bradley; Vij, Sarah C.	2022	Exclude	Wrong intervention
Implementations and strategies of telehealth during COVID-19 outbreak: a systematic review	De Simone, S.; Franco, M.; Servillo, G.; Vargas, M.	2022	Exclude	Wrong intervention
Acceptability of telehealth CBT during the time of COVID-19: Evidence from patient treatment initiation and attendance records	Cuthbert, Kristy; Parsons, E. Marie; Smith, Lisa; Otto, Michael W.	2022	Exclude	Wrong outcomes
Multidisciplinary neurosurgical rounds incorporating antimicrobial stewardship. Are they of benefit?	Creedon, M.; Humphreys, H.; Connolly, R.; Gaughan, L.; Skally, M.; Caird, J.; Duddy, J.; O'Halloran, P. J.; Mandiwanza, T.; Burns, K.; Dinesh, B.; Smyth, E.; O'Connell, K.; Fitzpatrick, F.	2022	Exclude	Wrong outcomes
Patient Satisfaction with Tele- and Video-Consultation in the COVID-19 Era â A Survey of Vascular Surgical Patients	Contractor, Ummul; Haas, Will; Reed, Phil; Osborne, Lisa; Tree, Jeremy; Bosanquet, David Charles	2022	Exclude	Wrong outcomes
Australian guideline on management of diabetes-related foot infection: part of the 2021 Australian evidence-based guidelines for diabetes-related foot disease	Commons, R. J.; Charles, J.; Cheney, J.; Lynar, S. A.; Malone, M.; Raby, E.; Australian Diabetes-related Foot Disease, Guidelines; Pathways, Project	2022	Exclude	Without comparator; Wrong article type
Environmental impact of telehealth use for pediatric surgery	Cockrell, Hannah C.; Maine, Rebecca G.; Hansen, Elizabeth E.; Mehta, Kajal; Salazar, Daniela Rebollo; Stewart, Barclay T.; Greenberg, Sarah L. M.	2022	Exclude	Wrong outcomes
Trends and Disparities in Telehealth Utilization for Cancer Care during COVID-19	Chung, E. M.; Kim, S.; Zhang, S. C.; Nguyen, A. T.; Lu, D. J.; Atkins, K. M.; Kamrava, M.	2022	Exclude	Wrong intervention
Using a Telemedicine Cart for an Objective Structured Clinical Examination (OSCE) in Nurse Practitioner Education	Chrostowski, Susan K.; Tietze, Mari	2022	Exclude	Wrong article type
Physician satisfaction with telemedicine and in-person visits in otolaryngology	Choi, Janet S.; Lin, Matthew; Park, Soyun; Abdur-Rahman, Faiz; Kim, James H.; Voelker, Courtney C. J.	2022	Exclude	Wrong intervention
The path to healthy ageing in China: a Peking University&#x2013;<em>Lancet</em> Commission	Chen, Xinxin; Giles, John; Yao, Yao; Yip, Winnie; Meng, Qinqin; Berkman, Lisa; Chen, He; Chen, Xi; Feng, Jin; Feng, Zhanlian; Glinskaya, Elena; Gong, Jinquan; Hu, Perry; Kan, Haidong; Lei, Xiaoyan; Liu, Xiao; Steptoe, Andrew; Wang, Gewei; Wang, Harold; Wang, Huali; Wang, Xiaoyu; Wang, Yafeng; Yang, Li; Zhang, Luxia; Zhang, Quan; Wu, Jing; Wu, Zunyou; Strauss, John; Smith, James; Zhao, Yaohui	2022	Exclude	Wrong intervention
TeleResidents: Exploring the use of Resident Home Workstations During the COVID Pandemic	Chen, Shao Zun; Kapral, Nicole; Dueck, Nicholas; Gaskin, Cree M.; Bueno, Juliana; Hanley, Michael	2022	Exclude	Without comparator
Distance effects and home bias in patient choice on the Internet: Evidence from an online healthcare platform in China	Chen, Qiulin; Xu, Duo; Fu, Hongqiao; Yip, Winnie	2022	Exclude	Wrong outcomes
Safety and efficacy of four drug regimens versus standard-of-care for the treatment of symptomatic outpatients with COVID-19: A randomised, open-label, multi-arm, phase 2 clinical trial	Chandiwana, Nomathemba; Kruger, Chelsea; Johnstone, Hilary; Chughlay, Mohamed Farouk; Ju, Chung; Kim, Byungsu; Dineka, Yengiwe; Arbe-Barnes, Sarah; Miller, Robert; Owen, Andrew; Hill, Andrew; Windgassen, Daniel; Abla, Nada; Marrast, Anne Claire; Duparc, Stephan; Francois Venter, Willem Daniel	2022	Exclude	Wrong outcomes
Virtual clinical pharmacy services: A model of care to improve medication safety in rural and remote Australian health services	Chambers, Brett; Fleming, Cristen; Packer, Anna; Botha, Louis; Hawthorn, Gerard; Nott, Shannon	2022	Exclude	Wrong article type; Wrong intervention
Coeliac disease	Catassi, Carlo; Verdu, Elena F.; Bai, Julio Cesar; Lionetti, Elena	2022	Exclude	Wrong article type; Wrong outcomes
National Estimates of Workplace Telehealth Use Among Emergency Nurses and All Registered Nurses in the United States	Castner, Jessica; Bell, Sue Anne; Hetland, Breanna; Der-Martirosian, Claudia; Castner, Martin; Joshi, Aditi U.	2022	Exclude	Wrong outcomes
Use of eConsult to enhance genetics service delivery in primary care: A multimethod study	Carroll, June C.; Liddy, Clare; Afkham, Amir; Keely, Erin; Goh, Elaine S.; Graham, Gail E.; Permaul, Joanne A.; Allanson, Judith; Heisey, Ruth; Makuwaza, Tutsirai; Manca, Donna P.; OâBrien, Mary Ann; Grunfeld, Eva	2022	Exclude	Not assessing telemedicine for antibiotic stewardship; Wrong outcomes
The impact of the COVID-19 pandemic and policy response on health care utilization: Evidence from county-level medical claims and cellphone data	Cantor, Jonathan; Sood, Neeraj; Bravata, Dena M.; Pera, Megan; Whaley, Christopher	2022	Exclude	Not assessing telemedicine for antibiotic stewardship; Wrong intervention
The Impact of Telehealth Adoption During COVID-19 Pandemic on Patterns of Pediatric Subspecialty Care Utilization	Cahan, Eli M.; Maturi, Jay; Bailey, Paige; Fernandes, Susan; Addala, Ananta; Kibrom, Sara; Krissberg, Jill R.; Smith, Stephanie M.; Shah, Sejal; Wang, Ewen; Saynina, Olga; Wise, Paul H.; Chamberlain, Lisa J.	2022	Exclude	Wrong outcomes
New insights in pediatrics in 2021: choices in allergy and immunology, critical care, endocrinology, gastroenterology, genetics, haematology, infectious diseases, neonatology, neurology, nutrition, palliative care, respiratory tract illnesses and telemedicine	Caffarelli, C.; Santamaria, F.; Piro, E.; Basilicata, S.; Delle Cave, V.; Cipullo, M.; Bernasconi, S.; Corsello, G.	2022	Exclude	Wrong outcomes
A Secure IoT and Cloud Computing-Enabled e-Health Management System	Butpheng, Chanapha; Yeh, Kuo-Hui; Hou, Jia-Li; M, Azees	2022	Exclude	Without comparator; Wrong intervention
Urgent Care Through Telehealth	Bean, Eric W.; Harmes, Kathryn M.	2022	Exclude	Without comparator; Wrong outcomes
The Future of Telehealth for Allergic Disease	Bajowala, Sakina S.; Shih, Jennifer; Varshney, Pooja; Elliott, Tania	2022	Exclude	Wrong outcomes
When is the evidence conclusive? Analysis of systematic reviews for which Cochrane declared that conclusions will not change with further studies	BabiÄ, Andrija; PoklepoviÄ PeriÄiÄ, Tina; Pieper, Dawid; Puljak, Livia	2022	Exclude	Wrong outcomes
RWD106 Characterizing Telehealth Utilization from Administrative Claims in the US Using a Standardized Definition	Avula, R.; Grabner, M.; Eshete, B.; Stanek, E.; Willey, V.	2022	Exclude	Wrong intervention
Older cancer survivors' perspectives and use of telehealth in their cancer survivorship care in the United States: A ResearchMatchÂ® sample	Arthur, Elizabeth K.; Pisegna, Janell; Oliveri, Jill M.; Aker, Heather; Krok-Schoen, Jessica L.	2022	Exclude	Wrong outcomes
Drug Allergy Delabeling Programs: Recent Strategies and Targeted Populations	Anstey, Karen M.; Tsao, Lulu; Otani, Iris M.	2022	Exclude	Wrong outcomes
Preferences for In-person, Telehealth, or Hybrid Rehabilitation Services for Individuals with Diverse Disabilities	Anderson, Raeda; Thompson, Nicole; Hanson, Marsha; Kurzweil, Emily; Metzger, Katie; Johnstone, Brick	2022	Exclude	Wrong article type; Wrong outcomes
Factors Associated with Arkansansâ First Use of Telehealth during the COVID-19 Pandemic	Andersen, Jennifer A.; Felix, Holly C.; Su, Dejun; Selig, James P.; Ratcliff, Shawn; McElfish, Pearl A.; Zakaria, Mohd Normani	2022	Exclude	Wrong intervention
Sensor Technology and Intelligent Systems in Anorexia Nervosa: Providing Smarter Healthcare Delivery Systems	Almenara, Carlos A.; Cimino, Silvia; Cerniglia, Luca; B, Surendiran	2022	Exclude	Wrong intervention
Impact of COVID-19 on the 937 Telephone Medical Consultation Service in Saudi Arabia	Alhraiwil, Najla J.; Al-Aqeel, Sinaa; AlFaleh, Amjad F.; AlAgeel, Alaa A.; AlAbed, Mostafa A.; Al-Shroby, Walid A.; Hu, Fei	2022	Exclude	Wrong intervention
Efficacy of Telemedicine Utilization for Cardiac Outpatientsâ Care during the Pandemic of COVID-19: A Large Center Experience in the Wave of the Pandemic	Alhejily, Wesam A.; Hu, Fei	2022	Exclude	Wrong intervention
Impact of initiation of amikacin liposome inhalation suspension on hospitalizations and other healthcare resource utilization measures: a retrospective cohort study in real-world settings	Aksamit, T.; Wu, J.; Hassan, M.; Achter, E.; Chatterjee, A.	2022	Exclude	Not assessing telemedicine for antibiotic stewardship
Antibiotic exposure and acquisition of antibiotic-resistant gram-negative bacteria among outpatients at a US Veterans Affairs medical center	Akpoji, Ukwen C.; Wilson, Brigid M.; Briggs, Janet M.; Song, Sunah; Bej, Taissa A.; Perez, Federico; Jump, Robin L. P.	2022	Exclude	Wrong article type
Type 2 diabetes	Ahmad, Ehtasham; Lim, Soo; Lamptey, Roberta; Webb, David R.; Davies, Melanie J.	2022	Exclude	Wrong intervention
Examining cliniciansâ concerns delivering telemental health interventions directly to autistic individuals during COVID-19	Adams, Lucy; Adamo, Nicoletta; Hollocks, Matthew J.; Valmaggia, Lucia; Brewster, Aylana; Watson, Jennifer; Krisson, Maisie; Simonoff, Emily	2022	Exclude	Wrong intervention
Proceedings of the Canadian Society of Allergy and Clinical Immunology Annual Scientific Meeting 2021		2022	Exclude	Wrong outcomes
Student Medical Summit - Online 2022 : Virtual. 5 February 2022		2022	Exclude	Without comparator; Wrong intervention
Expert Consensus on Telemedicine Management of Diabetes (2020 Edition)	Zhang, Bo; Li, Qian	2021	Exclude	Wrong intervention; Wrong outcomes
The Older Adult Pandemic Inventory: Preliminary Findings from an Outpatient Geriatric Psychiatry Clinic	Zack Ishikawa, Rachel; Gatchel, Jennifer; Rowlett, Susan M.; Davidow, Jennie; Kwon, Anne E.; Ahn, Joseph; Cremens, Cornelia M.; Dayanand, Tapsi; Han, Hyemee; Zurek, Olivia; Moskowitz, Barbara E.; Marouf, Feyza; Weiner, Anthony; Okereke, Olivia	2021	Exclude	Wrong outcomes
Differences in antibiotic prescriptions between direct-to-consumer telehealth and telehealth in the emergency department	Yao, Peter; Gogia, Kriti; Clark, Sunday; Hsu, Hanson; Sharma, Rahul; Greenwald, Peter	2021	Exclude	Wrong intervention
Impact of the COVID-19 pandemic on patterns of outpatient cardiovascular care	Wosik, Jedrek; Clowse, Megan E. B.; Overton, Robert; Adagarla, Bhargav; Economou-Zavlanos, Nicoleta; Cavalier, Joanna; Henao, Ricardo; Piccini, Jonathan P.; Thomas, Laine; Pencina, Michael J.; Pagidipati, Neha J.	2021	Exclude	Not assessing telemedicine for antibiotic stewardship; Wrong article type
Telehealth for Endocrinology: Experience and Effect on Utilization in the Prepandemic Era	Williams, Alexander; Walsh, Colin G.; Griffith, Michelle L.	2021	Exclude	Not assessing telemedicine for antibiotic stewardship
Risk assessment in patients with pulmonary arterial hypertension in the era of COVID 19 pandemic and the telehealth revolution: State of the art review	Wesley Milks, Michael; Sahay, Sandeep; Benza, Raymond L.; Farber, Harrison W.	2021	Exclude	Wrong intervention
Clinical Simulation to Evaluate Students' Intraprofessional Telehealth Skills Between Multiple University Campuses	Wesemann, Daniel; Posey, Kimberly; Wilson, Catherine	2021	Exclude	Wrong intervention
Virtual medication tours with a pharmacist as part of a cystic fibrosis telehealth visit	Warda, Nicole; Rotolo, Shannon M.	2021	Exclude	Wrong outcomes
Environmental emissions reduction of a preoperative evaluation center utilizing telehealth screening and standardized preoperative testing guidelines	Wang, Erin Y.; Zafar, Jill E.; Lawrence, Charlotte M.; Gavin, Lyndsay F.; Mishra, Somya; Boateng, Adjoa; Thiel, Cassandra L.; Dubrow, Robert; Sherman, Jodi D.	2021	Exclude	Without comparator; Wrong article type
The Impact of an Educational Program on School-based Telehealth and Parent Willingness to Use Telehealth	Wallace, Lisa; Davis, Stephanie C.; Meehan, Nancy; Parker, Veronica; King, Kathryn	2021	Exclude	Wrong intervention
Multi-Institutional Virtual Medical Student Clerkship in Radiation Oncology	Wairiri, L. W.; Fields, E. C.; Kumar, K. A.; Rosenberg, S. A.; Park, H. S. M.; Frakes, J. M.; Beriwal, S.; Parekh, A.; Stadtlander, W.; Thomas, C. R.; Kahn, J. M.	2021	Exclude	Wrong article type; Wrong intervention
P012. COVID-19 Restrictions Impact Psychosocial Health Outcomes of Adults with Cardiovascular Disease	Viveiros, Jennifer; Chin, Elizabeth; Chung, Joohyun; McCurry, Mary; Sethares, Kristen; Sosa, Mary-Elizabeth	2021	Exclude	Without comparator; Wrong article type
Development and evaluation of a telehealth-based simulation to improve breastfeeding education and skills among nursing students	Villegas, Natalia; Cianelli, Rosina; Cerisier, Kysha; Fernandez-Pineda, Madeline; Jacobson, Forest; Lin, Haiyi Helen; Sanchez, Heather; Davenport, Eloise; Zavislak, Kristin	2021	Exclude	Wrong intervention
Anthropometric assessment in ambulatory nutrition amid the COVID-19 pandemic: Possibilities for the remote and in-person care	Viana Bagni, Ursula; da Silva Ribeiro, Karla Danielly; Soares Bezerra, Danielle; Cavalcante de Barros, Denise; de MagalhÃ£es Fittipaldi, Ana LÃºcia; Pimenta da Silva AraÃºjo, Roberta Gabriela; Alves Ferreira, Aline	2021	Exclude	Wrong intervention
No Implementation Without Representation: Real-Time Pharmacist Intervention Optimizes Rapid Diagnostic Tests for Bacteremia at a Small Community Hospital	Tritle, Brandon J.; Watteyne, Robert; Hickman, Abby; Vento, Todd J.; Lopansri, Bert K.; Collingridge, Dave S.; Veillette, John J.	2021	Exclude	Not assessing telemedicine for antibiotic stewardship
The Implementation of an Emergency Medicine Telehealth System During a Pandemic	Tresenriter, Megan; Holdaway, Jessica; Killeen, James; Chan, Ted; Dameff, Christian	2021	Exclude	Wrong intervention
Application of telemedicine video visits in a maternal-fetal medicine practice at the epicenter of the COVID-19 pandemic	Tozour, Jessica N.; Bandremer, Samantha; Patberg, Elizabeth; Zavala, Jose; Akerman, Meredith; Chavez, Martin; Mann, Devin M.; Testa, Paul A.; Vintzileos, Anthony M.; Heo, Hye J.	2021	Exclude	Wrong outcomes
Telemedicine in Urogynecology	Toaff, Miriam C.; Grimes, Cara L.	2021	Exclude	Without comparator; Wrong outcomes
Opportunities and challenges in improving antimicrobial use during the era of telehealth expansion: A narrative review	Suzuki, Hiroyuki; Shealy, Stephanie C.; Throneberry, Kyle; Stenehjem, Edward; Livorsi, Daniel	2021	Exclude	Wrong intervention
COVID-19 and Sexual and Reproductive Health Care: Findings From Primary Care Providers Who Serve Adolescents	Steiner, Riley J.; Zapata, Lauren B.; Curtis, Kathryn M.; Whiteman, Maura K.; Brittain, Anna W.; Tromble, Erin; Keys, Katherine R.; Fasula, Amy M.	2021	Exclude	Wrong intervention
Parent satisfaction and acceptability of telehealth consultations in pediatric ophthalmology: initial experience during the COVID-19 pandemic	Staffieri, Sandra E.; Mathew, Anu A.; Sheth, Shivanand J.; Ruddle, Jonathan B.; Elder, James E.	2021	Exclude	Not assessing telemedicine for antibiotic stewardship
Patient and family experience of telehealth care delivery as part of the CF chronic care model early in the COVID-19 pandemic	Solomon, George M.; Bailey, Julianna; Lawlor, James; Scalia, Peter; Sawicki, Gregory S.; Dowd, Christopher; Sabadosa, Kathryn A.; Van Citters, Aricca	2021	Exclude	Not assessing telemedicine for antibiotic stewardship; Wrong outcomes
Virtual Urgent Care Quality and Safety in the Time of Coronavirus	Smith, Silas W.; Tiu, Janelle; Caspers, Christopher G.; Lakdawala, Viraj S.; Koziatek, Christian A.; Swartz, Jordan L.; Lee, David C.; Jamin, Catherine T.; Femia, Robert J.; Haines, Elizabeth J.	2021	Exclude	Wrong outcomes
Novel application of telemedicine and an alternate EHR environment for virtual clinical education: A new model for primary care education during the SARS-CoV-2 pandemic	Shoemaker, Margrit M.; Lippold, Cassiopia; Schreiber, Richard; Levy, Bruce	2021	Exclude	Wrong outcomes
Survey of Healthcare Providers Utilization and Perception of Telehealth On-Treatment Visits During COVID-19 Pandemic	Shenker, R. F.; Hong, J. C.; Eclov, N.; Fairchild, A.; Patel, P.; Niedzwiecki, D.; Palta, M.	2021	Exclude	Wrong intervention
An intensive telehealth assessment and treatment model for an adult with developmental disabilities	Shawler, Lesley A.; Clayborne, Joy C.; Nasca, Brian; OâConnor, Julia T.	2021	Exclude	Without comparator; Wrong outcomes
Telemedicine and Deep brain stimulation - Current practices and recommendations	Sharma, Vibhash D.; Safarpour, Delaram; Mehta, Shyamal H.; Vanegas-Arroyave, Nora; Weiss, Daniel; Cooney, Jeffrey W.; Mari, Zoltan; Fasano, Alfonso	2021	Exclude	Without comparator
Chapter 4 - Telehealth initiation and expansion during COVID-19 global pandemic	Sharma, Latisha Katie; Sharma, Latisha Katie	2021	Exclude	Wrong outcomes
Development of a Mobile Application Platform for Self-Management of Obesity Using Artificial Intelligence Techniques	Sefa-Yeboah, Sylvester M.; Osei Annor, Kwabena; Koomson, Valencia J.; Saalia, Firibu K.; Steiner-Asiedu, Matilda; Mills, Godfrey A.; Hu, Fei	2021	Exclude	Without comparator; Wrong outcomes
Attitudes toward using clinical decision support in community pharmacies to promote antibiotic stewardship	Sayood, Sena J.; Botros, Margaret; Suda, Katie J.; Foraker, Randi; Durkin, Michael J.	2021	Exclude	Wrong intervention
Feasibility of Implementing Thoracic Radiation Therapy for COVID-19 Pneumonia	Saripalli, A.; Roberge, S.; Hincks, G.; Dwyer, K. J.; Katz, M. S.; Welsh, J. S.	2021	Exclude	Wrong outcomes
The Telehealth Spine Physical Examination: A Practical Approach Learned During the COVID-19 Pandemic	Sardar, Zeeshan M.; Coury, Josephine R.; Luzzi, Andrew J.; Weidenbaum, Mark; Riew, K. Daniel	2021	Exclude	Wrong intervention
A deep learning based approach for classification of abdominal organs using ultrasound images	Santhosh Reddy, D.; Rajalakshmi, P.; Mateen, M. A.	2021	Exclude	Wrong outcomes
Continuation of telemedicine in otolaryngology post-COVID-19: Applications by subspecialty	Samarrai, Ruwaa; Riccardi, Aaliyah C.; Tessema, Belachew; Setzen, Michael; Brown, Seth M.	2021	Exclude	Without comparator
Underutilization of epilepsy surgery: Part II: Strategies to overcome barriers	Samanta, Debopam; Singh, Rani; Gedela, Satyanarayana; Scott Perry, M.; Arya, Ravindra	2021	Exclude	Wrong article type; Wrong outcomes
Home Blood Pressure Control and Drug Prescription Patterns among Thai Hypertensives: A 1-Year Analysis of Telehealth Assisted Instrument in Home Blood Pressure Monitoring Nationwide Pilot Project	Sakulsupsiri, Anut; Chattranukulchai, Pairoj; Siwamogsatham, Sarawut; Boonchayaanant, Patchaya; Naeowong, Witthawat; Ariyachaipanich, Aekarach; Lertsuwunseri, Vorarit; Rungpradubvong, Voravut; Satitthummanid, Sudarat; Puwanant, Sarinya; Srimahachota, Suphot; Buddhari, Wacin; Boonyaratavej, Smonporn; Sitthisook, Surapun; Shantavasinkul, Prapimporn; Buranakitjaroen, Peera; Sukonthasarn, Apichard; S…	2021	Exclude	Wrong article type; Wrong intervention
Implications of COVID-19 Pandemic on the Emergence of Antimicrobial Resistance: Adjusting the Response to Future Outbreaks	Rusic, Doris; Vilovic, Marino; Bukic, Josipa; Leskur, Dario; Seselja Perisin, Ana; Kumric, Marko; Martinovic, Dinko; Petric, Ana; Modun, Darko; Bozic, Josko	2021	Exclude	Wrong intervention; Wrong outcomes
Telehealth During the COVID-19 Pandemic: A Cross-Sectional Survey of Registered Dietitian Nutritionists	Rozga, Mary; Handu, Deepa; Kelley, Kathryn; Jimenez, Elizabeth Yakes; Martin, Hannah; Schofield, Marsha; Steiber, Alison	2021	Exclude	Wrong article type
The ACTION Quality Improvement Collaborative: 2020 Annual Report	Rosenthal, D. N.; Zafar, F.; Villa, C.; Vanderpluym, C.; Peng, D.; Murray, J.; Smyth, L.; Lorts, A.	2021	Exclude	Without comparator
P39. Telehealth and spine care: Surgeon experiences and perceptions	Riew, Grant; Lovecchio, Francis C.; Samartzis, Dino; Louie, Philip; McCarthy, Michael H.; Makhni, Melvin C.; Iyer, Sravisht	2021	Exclude	Not assessing telemedicine for antibiotic stewardship
Adherence to treatment and prevalence of side effects when medical abortion is delivered via telemedicine: a prospective observational cohort study during COVID-19	Reynolds-Wright, John Joseph; Johnstone, Anne; McCabe, Karen; Evans, Emily; Cameron, Sharon	2021	Exclude	Wrong outcomes
Chapter 8 - Virtual visits: moving clinical trials visits from clinics to homes	Reites, John; SchÃ¼ler, Peter	2021	Exclude	Wrong outcomes
Antibiotic Prescribing for Acute Respiratory Tract Infections During Telemedicine Visits Within a Pediatric Primary Care Network	Ray, Kristin N.; Martin, Judith M.; Wolfson, David; Schweiberger, Kelsey; Schoemer, Pam; Cepullio, Christine; Iagnemma, Jennifer; Hoberman, Alejandro	2021	Exclude	Wrong intervention; Wrong outcomes
Retrospective Study Evaluating Effect of Voxelotor Treatment on Acute Care Utilization during the Peak of COVID-19	Rao, Shivani; Yun, Nicole K.; Coggan, James L.; Wu, Peter; O'Brien, Teresa; Barnett, Katherine; O'Mahony, Sean; Kaur, Ramandeep; Bruti, Christopher; Goetz, Celine; Martin, Jerome J.; Gezer, Sefer; Venugopal, Parameswaran; Jain, Shivi	2021	Exclude	Without comparator
Engaging and supporting families in the Neonatal intensive care unit with telehealth platforms	Ranu, Jaskiran; Sauers-Ford, Hadley; Hoffman, Kristin	2021	Exclude	Without comparator
Drug Allergy Labels Lost in Translation: From Patient to Charts and Backwards	Ramsey, Allison; Macy, Eric; Chiriac, Anca-Mirela; Blumenthal, Kimberly G.	2021	Exclude	Wrong outcomes
Rapid Adoption and Implementation of Telehealth Group Psychotherapy During COVID 19: Practical Strategies and Recommendations	Puspitasari, Ajeng J.; Heredia, Dagoberto; Gentry, Melanie; Sawchuk, Craig; Theobald, Bernie; Moore, Wendy; Tiede, Michael; Galardy, Christine; Schak, Kathryn	2021	Exclude	Not assessing telemedicine for antibiotic stewardship; Wrong article type
Preventing Emergency Department Visits for Children With Medical Complexity Through Ambulatory Care: A Systematic Review	Pulcini, Christian D.; Coller, Ryan J.; Houtrow, Amy J.; Belardo, Zoe; Zorc, Joseph J.	2021	Exclude	Wrong intervention
Health information technology utilization and impact on COVID-19 vaccination	Prescott, Gina Marie; Prescott, William Allan	2021	Exclude	Wrong intervention; Wrong outcomes
Conducting remote medical asylum evaluations in the United States during COVID-19: Cliniciansâ perspectives on acceptability, challenges and opportunities	Pogue, Megan; Raker, Elsa; Hampton, Kathryn; Saint Laurent, May-Lorie; Mishori, Ranit	2021	Exclude	Wrong outcomes
242. Telehealth: comparison of physical exam between telehealth visits and in-person visit for patients with spine pathology	Patel, Hershil; Norris, Zoe; Ashayeri, Kimberly; Mottole, Nicole; Balouch, Eaman; Sissman, Ethan; Maglaras, Constance; Kim, Yong H.; Bendo, John A.; Fischer, Charla R.; Protopsaltis, Themistocles S.; Buckland, Aaron J.; Jegede, Kolawole	2021	Exclude	Wrong outcomes
Telemedicine in Pediatric Infectious Diseases	Pappalardo, Marco; Fanelli, Umberto; ChinÃ©, Vincenzo; Neglia, Cosimo; Gramegna, Andrea; Argentiero, Alberto; Esposito, Susanna	2021	Exclude	Without comparator
Impact of the COVID-19 Pandemic on Acute Care Visits for Patients with Sickle Cell Disease	Orkoulas-Razis, Dennis; Bishop, Nicholas; Dupont, Ellen; Baer, Maria R.; Wilkerson, Richard Gentry; Law, Jennie Y.	2021	Exclude	Wrong intervention
Lyme Disease in the Era of COVID-19: A Delayed Diagnosis and Risk for Complications	Novak, Cheryl B.; Scheeler, Verna M.; Aucott, John N.; Surani, Salim	2021	Exclude	Not assessing telemedicine for antibiotic stewardship
Impact of Asynchronous Electronic Communication-Based Visits on Clinical Outcomes and Health Care Delivery: Systematic Review	Nguyen, Oliver T.; Alishahi Tabriz, Amir; Huo, Jinhai; Hanna, Karim; Shea, Christopher M.; Turner, Kea	2021	Exclude	Wrong article type
Telehealth-based Eye Care During the COVID-19 Pandemic: Utilization, Safety, and the Patient Experience	Newman-Casey, Paula Anne; De Lott, Lindsey; Cho, Juno; Ballouz, Dena; Azzouz, Lyna; Saleh, Sahal; Woodward, Maria A.	2021	Exclude	Without comparator; Wrong article type
Chaotic Reversible Watermarking Method Based on IWT with Tamper Detection for Transferring Electronic Health Record	Nazari, Mahboubeh; Maneshi, Arash; Irshad, Azeem	2021	Exclude	Without comparator; Wrong intervention
Radiation Oncology Provider Telehealth Satisfaction: Survey Results From a Single NCI-Designated Institution	Natesan, D.; Koontz, B. F.; Blitzblau, R. C.	2021	Exclude	Not assessing telemedicine for antibiotic stewardship
Telerehabilitation for Pain Management	Nanda, Udai; Luo, Jerry; Wonders, Quinn; Pangarkar, Sanjog	2021	Exclude	Without comparator; Wrong article type
Telehealth Utilization to Improve the General Surgery Patient Care Experience	Moseley, Jennifer; Carter-Templeton, Heather; Aying, Jennifer; Kristo, Gentian	2021	Exclude	Without comparator; Wrong article type
Strategies to improve implementation of medications for opioid use disorder reported by veterans involved in the legal system: A qualitative study	Morse, Erica; Binswanger, Ingrid A.; Taylor, Emmeline; Gray, Caroline; Stimmel, Matthew; Timko, Christine; Harris, Alex H. S.; Smelson, David; Finlay, Andrea K.	2021	Exclude	Wrong outcomes
Increased availability of telehealth mental health and substance abuse treatment for peripartum and postpartum women: A unique opportunity to increase telehealth treatment	Moreland, Angela; Guille, Constance; McCauley, Jenna L.	2021	Exclude	Not assessing telemedicine for antibiotic stewardship; Wrong article type
Analyse juridique et dÃ©ontologique du dispositif de tÃ©lÃ©santÃ© en pharmacie	Miloudia, Nadia	2021	Exclude	Wrong article type; Wrong outcomes
Telehealth in pediatric primary care	Milne Wenderlich, Andrea; Herendeen, Neil	2021	Exclude	Wrong intervention
Aquaphobia: A Case Report on the Unique Presentation of a Specific Phobia	Mehta, Neil; Espinel, Zelde	2021	Exclude	Without comparator
Potential Benefits of a 6-Week Exercise and Mindfulness-Based Telehealth Training for HCT Survivors to Meet the Challenges of the COVID-19 Pandemic - a Feasibility Study	Ma, David; Kliman, David; Fennessy, Kate; Molan, Nikki	2021	Exclude	Wrong article type; Wrong intervention
Client, clinician, and administrator factors associated with the successful acceptance of a telehealth comprehensive recovery service: A mixed methods study	Lynch, David A.; Stefancic, Ana; Cabassa, Leopoldo J.; Medalia, Alice	2021	Exclude	Wrong article type
Assessing Security of Software Components for Internet of Things: A Systematic Review and Future Directions	Liao, Zitian; Nazir, Shah; Khan, Habib Ullah; Shafiq, Muhammad; Chaudhry, Shehzad	2021	Exclude	Wrong intervention
Antibiotic stewardship in direct-to-consumer telemedicine: translating interventions into the virtual realm	Li, Lucy X.; Szymczak, Julia E.; Keller, Sara C.	2021	Exclude	Wrong intervention
Transdiagnostic cognitive behavioral therapy for misophonia in youth: Methods for a clinical trial and four pilot cases	Lewin, Adam B.; Dickinson, Sarah; Kudryk, Kelly; Karlovich, Ashley R.; Harmon, Sherelle L.; Phillips, Dominique A.; Tonarely, Niza A.; Gruen, Rinatte; Small, Brent; Ehrenreich-May, Jill	2021	Exclude	Wrong outcomes
Telehealth Adoption Across Neurosurgical Subspecialties at a Single Academic Institution During the COVID-19 Pandemic	Leung, Christopher; Wadhwa, Harsh; Sklar, Matthew; Sheth, Kunj; Loo, Sophia; Ratliff, John; Zygourakis, Corinna C.	2021	Exclude	Not assessing telemedicine for antibiotic stewardship
Predictors of Telemedicine Utilization in a Pediatric Neurosurgical Population During the COVID-19 Pandemic	Lambert, William A.; Leclair, Nathan K.; Knopf, Joshua; Mosha, Maua H.; Bookland, Markus J.; Martin, Jonathan E.; Hersh, David S.	2021	Exclude	Wrong article type; Wrong intervention
Atrial fibrillation future clinic. Novel platform to integrate smart device electrocardiogram into clinical practice	Lambert, Cameron T.; Patel, Divyang; Bumgarner, Joseph M.; Kanj, Mohamed; Cantillon, Daniel; Saliba, Walid; Hussein, Ayman; Baranowski, Bryan; Dresing, Thomas; Chung, Mina K.; Rickard, John; Varma, Niraj; Callahan, Thomas; Martin, David; Tchou, Patrick; Bhargava, Mandeep; Wolski, Kathy; Wazni, Oussama; Tarakji, Khaldoun G.	2021	Exclude	Wrong article type
Agent-Based Simulators for Empowering Patients in Self-Care Programs Using Mobile Agents with Machine Learning	Kumar, Swarn Avinash; GarcÃ­a-MagariÃ±o, IvÃ¡n; Nasralla, Moustafa M.; Nazir, Shah; Ali, Sikandar	2021	Exclude	Without comparator; Wrong intervention
Use of a telehealth follow-up system to facilitate treatment and discharge of emergency department patients with severe cellulitis	Koziatek, Christian; Klein, Noah; Mohan, Sanjay; Lakdawala, Viraj; Swartz, Jordan; Femia, Robert; Press, Robert; Caspers, Christopher	2021	Exclude	Wrong outcomes
Protocol for a two-arm pragmatic stepped-wedge hybrid effectiveness-implementation trial evaluating Engagement and Collaborative Management to Proactively Advance Sepsis Survivorship (ENCOMPASS)	Kowalkowski, M.; Eaton, T.; McWilliams, A.; Tapp, H.; Rios, A.; Murphy, S.; Burns, R.; Gutnik, B.; O'Hare, K.; McCurdy, L.; Dulin, M.; Blanchette, C.; Chou, S. H.; Halpern, S.; Angus, D. C.; Taylor, S. P.	2021	Exclude	Wrong article type; Wrong intervention
Telemedicine in Urology: The Socioeconomic Impact	Kirshenbaum, Eric; Rhee, Eugene Y.; Gettman, Matthew; Spitz, Aaron	2021	Exclude	Without comparator; Wrong outcomes
Surgery Provider Perceptions on Telehealth Visits During the COVID-19 Pandemic: Room for Improvement	Kemp, Michael T.; Liesman, Daniel R.; Williams, Aaron M.; Brown, Craig S.; Iancu, Ariella M.; Wakam, Glenn K.; Biesterveld, Ben E.; Alam, Hasan B.	2021	Exclude	Wrong intervention
Stakeholder impact on the implementation of integrated care: Opportunities to consider for patient-centered outcomes research	Kearney, Shannon M.; Williams, Kelly; Nikolajski, Cara; Park, Margaret J.; Kraemer, Kevin L.; Landsittel, Doug; Kang, Chaeryon; Malito, Adelina; Schuster, James	2021	Exclude	Not assessing telemedicine for antibiotic stewardship
Antibiotic Stewardship for the Neonatologist and Perinatologist	Katz, Sophie; Banerjee, Ritu; Schwenk, Hayden	2021	Exclude	Wrong outcomes
Upper Extremity Activity-based Interventions for Functional Recovery in Spinal Cord Injury	Kalbian, Irene; Marino, Ralph; Grampurohit, Namrata	2021	Exclude	Wrong article type
Introduction to the special interest issue on parent/guardian interventions in pediatric psychology: The role of the pediatric psychologist working with caregivers as the target of intervention	Kahhan, Nicole A.; Junger, Katherine W.	2021	Exclude	Not assessing telemedicine for antibiotic stewardship; Wrong article type
Pharmacological Treatment Options for Coronavirus Disease-19 in Renal Patients	Jonny,; Violetta, Laurencia; Kartasasmita, Arief Sjamsulaksan; Amirullah Roesli, Rully Marsis; Rita, Coriejati; Uribarri, Jaime	2021	Exclude	Wrong article type
Implantable devices for heart failure monitoring	Ijaz, Sardar Hassan; Shah, Sachin P.; Majithia, Arjun	2021	Exclude	Without comparator; Wrong intervention
Challenges of conducting a remote behavioral weight loss study: Lessons learned and a practical guide	Hu, Lu; Illiano, Paige; Pompeii, Mary Lou; Popp, Collin J.; Kharmats, Anna Y.; Curran, Margaret; Perdomo, Katherine; Chen, Shirley; Bergman, Michael; Segal, Eran; Sevick, Mary Ann	2021	Exclude	Wrong article type
Effects of the COVID-19 Pandemic on Caregivers of Young Children with Sickle Cell Disease Enrolled in the Engage-HU Trial	Hood, Anna M.; Hildenbrand, Aimee K.; Rebitski, Joanna; Stallworth, Jasmine; Johnson, Yolanda; Gomes, Stacey; Whitacre, Catharine; Mara, Constance A.; Shook, Lisa M.; Quinn, Charles T.; Raphael, Jean L.; Yates, Amber M.; Badawy, Sherif M.; Thompson, Alexis A.; Smith-Whitley, Kim; Hartung, Helge; King, Allison A.; Creary, Susan E.; Bhasin, Neha; Reader, Steven K.; Meier, Emily R.; Tubman, Venee N.…	2021	Exclude	Wrong outcomes
Expanding telehealth options during the COVID pandemic eliminated racial and age disparities in electronic communication by inflammatory bowel disease patients	Hayrapetian, Laurie; Zepp, Molly; Rao, Sanjana; Hennessey, Megan; Houle, Matthew; Atienza, Matthew; Belfaqeeh, Omar Ali; Dharia, Ishaan; Khan, Ali; Borum, Marie L.	2021	Exclude	Wrong outcomes
Stakeholder Perceptions of Barriers to Diverse Acute Myeloid Leukemia Clinical Trial Enrollment at Comprehensive Cancer Centers	Hantel, Andrew; Roberts, Jane; Revette, Anna; Lathan, Christopher S.; Abel, Gregory A.	2021	Exclude	Wrong intervention
The effectiveness of telemedicine interventions, delivered exclusively during the postnatal period, on postpartum depression in mothers without history or existing mental disorders: A systematic review and meta-analysis	Hanach, Nivine; de Vries, Nanne; Radwan, Hadia; Bissani, Nour	2021	Exclude	Wrong intervention
Pandemic Telehealth Utilization and Radiology as a Career Choice	Hammond, Kevin B.; Gunderman, Richard B.	2021	Exclude	Wrong article type; Wrong outcomes
Geographic variability of antibiotic prescribing for acute respiratory tract infections within a direct-to-consumer telemedicine practice	Hamdy, Rana F.; Park, Daniel; Dean, Kristin; Thompson, James; Kambala, Anusha; Yan, Lily D.; Tong, Ian; Liu, Cindy M.	2021	Exclude	Without comparator
Five Steps to Integrating Telehealth Into APRN Curricula	Guenther, Joanna; Branham, Steven; Calloway, Susan; Hilliard, Wanda; Jimenez, Rosalinda; Merrill, Emily	2021	Exclude	Wrong intervention; Wrong outcomes
The design and methods of the OPTIMUM study: A multisite pragmatic randomized clinical trial of a telehealth group mindfulness program for persons with chronic low back pain	Greco, Carol M.; Gaylord, Susan A.; Faurot, Kim; Weinberg, Janice M.; Gardiner, Paula; Roth, Isabel; Barnhill, Jessica L.; Thomas, Holly N.; Dhamne, Sayali C.; Lathren, Christine; Baez, Jose E.; Lawrence, Suzanne; Neogi, Tuhina; Lasser, Karen E.; Castro, Maria Gabriela; White, Anna Marie; Simmons, Sandra Jean; Ferrao, Cleopatra; Binda, Dhanesh D.; Elhadidy, Nandie; Eason, Kelly M.; McTigue, Kathl…	2021	Exclude	Without comparator
An Interactive Pain Application (MServ) Improves Postoperative Pain Management	Gordon-Williams, Richard; Trigo, Andreia; Bassett, Paul; Williams, Amanda; Cone, Stephen; Lees, Martin; Brandner, Brigitta; Suso-Ribera, Carlos	2021	Exclude	Without comparator; Wrong article type
Implementation of Telehealth in Radiation Oncology: Rapid Integration During COVID-19 and Its Future Role in Our Practice	Goenka, Anuj; Ma, Daniel; Teckie, Sewit; Alfano, Catherine; Bloom, Beatrice; Hwang, Jamie; Potters, Louis	2021	Exclude	Wrong intervention
The impact of telehealth objective structured clinical evaluations in intraprofessional nursing education: A mixed methods study	George, Tracy P.; Munn, Allison C.; Phillips, Tiffany A.; Marty Hucks, J.	2021	Exclude	Wrong intervention
Single institution experience with telemedicine for pediatric urology outpatient visits: Adapting to COVID-19 restrictions, patient satisfaction, and future utilization	Gan, Zoe; Lee, Seo Young; Weiss, Dana A.; Van Batavia, Jason; Siu, Sharmayne; Frazier, Jennifer; Zderic, Stephen A.; Shukla, Aseem R.; Srinivasan, Arun K.; Kolon, Thomas F.; Zaontz, Mark R.; Canning, Douglas A.; Long, Christopher J.	2021	Exclude	Not assessing telemedicine for antibiotic stewardship; Wrong intervention
Telemedicine use by neurosurgeons due to the COVID-19 related lockdown	Gadjradj, Pravesh S.; Matawlie, Roshni H. S.; Harhangi, Biswadjiet S.	2021	Exclude	Wrong article type
Mixed-methods trial of a phosphatidylethanol-based contingency management intervention to initiate and maintain alcohol abstinence in formerly homeless adults with alcohol use disorders	Fraser, Elizabeth R.; Hill-Kapturczak, Nathalie; Jett, Julianne; Beck, Rachael; Oluwoye, Oladunni; Kriegel, Liat S.; Alcover, Karl C.; McPherson, Sterling; Cabassa, Leopoldo J.; Javors, Martin; McDonell, Michael G.	2021	Exclude	Wrong outcomes
Teledentistry as a Supportive Tool for Dentists in Diagnosing MRONJ in Northern Cyprus	Firincioglulari, Mujgan; Orhan, Kaan; Alam, Mohammad	2021	Exclude	Wrong intervention
Virtual care for cyberâphysical systems (VH_CPS): NODE-RED, community of practice and thick data analytics ecosystem	Fiaidhi, Jinan; Mohammed, Sabah	2021	Exclude	Wrong outcomes
Impact of the Home Confinement Related to COVID-19 on the Device-Assessed Physical Activity and Sedentary Patterns of Spanish Older Adults	FernÃ¡ndez-GarcÃ­a, Ãngel I.; Marin-Puyalto, Jorge; GÃ³mez-Cabello, Alba; Matute-Llorente, Ãngel; SubÃ­as-PeriÃ©, Jorge; PÃ©rez-GÃ³mez, Jorge; Lozano-Berges, Gabriel; MaÃ±as, Asier; Guadalupe-Grau, Amelia; GonzÃ¡lez-Gross, Marcela; Ara, Ignacio; CasajÃºs, JosÃ© A.; Vicente-RodrÃ­guez, GermÃ¡n; Braz-Silva, Paulo Henrique	2021	Exclude	Wrong intervention
La pharmacie connectÃ©e, dâaujourdâhui Ã demain	Faure, SÃ©bastien; Napieralski, Julie; Cebelieu, Tristan	2021	Exclude	Without comparator; Wrong intervention
An intelligent multimodal medical diagnosis system based on patientsâ medical questions and structured symptoms for telemedicine	Faris, Hossam; Habib, Maria; Faris, Mohammad; Elayan, Haya; Alomari, Alaa	2021	Exclude	Not assessing telemedicine for antibiotic stewardship; Wrong article type
Telemedicine in cystic fibrosis	Desimone, Marisa E.; Sherwood, Jordan; Soltman, Sarah C.; Moran, Antoinette	2021	Exclude	Not assessing telemedicine for antibiotic stewardship; Wrong intervention
Keeping the lights on: Telehealth, testing, and 6-month outcomes for orthotopic liver transplantation during the COVID-19 pandemic	Delman, Aaron M.; Turner, Kevin M.; Jones, Courtney R.; Vaysburg, Dennis M.; Silski, Latifa S.; King, Corey; Luckett, Keith; Safdar, Kamran; Quillin, Ralph C.; Shah, Shimul A.	2021	Exclude	Wrong outcomes
Patient and family perceptions of telehealth as part of the cystic fibrosis care model during COVID-19	Davis, J.; NeSmith, A.; Perkins, R.; Bailey, J.; Siracusa, C.; Chaudary, N.; Powers, M.; Sawicki, G. S.; Solomon, G. M.	2021	Exclude	Not assessing telemedicine for antibiotic stewardship
P57 MOTHeRS' Project: Acceptability of a Medically Tailored Food Bag Treating Food Insecurity of High-Risk Pregnant Patients	Craven, Kay; Kolasa, Kathryn M.; Smith, Brittany; Sastre, Lauren	2021	Exclude	Wrong outcomes
DÃ©ploiement de la tÃ©lÃ©mÃ©decine enÂ France, des opportunitÃ©s pour lâofficine	Cousin, Thierry	2021	Exclude	Without comparator
Correct use of telemedicine in gastroenterology, hepatology, and endoscopy during and after the COVID-19 pandemic: Recommendations from the Italian association of hospital gastroenterologists and endoscopists (AIGO)	Costantino, Andrea; Bortoluzzi, Francesco; GiuffrÃ¨, Mauro; Vassallo, Roberto; Montalbano, Luigi Maria; Monica, Fabio; Canova, Daniele; Checchin, Davide; Fedeli, Paolo; Marmo, Riccardo; Elli, Luca	2021	Exclude	Without comparator; Wrong intervention
Adopting Telehealth During The COVID-19 Era: The Urologist's Perspective	Connor, Jessica; Zheng, Yu; Houle, Katherine; Cox, Lindsey	2021	Exclude	Without comparator; Wrong article type
Using telehealth to improve buprenorphine access during and after COVID-19: A rapid response initiative in Rhode Island	Clark, Seth A.; Davis, Corey; Wightman, Rachel S.; Wunsch, Caroline; Keeler, Lee Ann Jordison; Reddy, Neha; Samuels, Elizabeth A.	2021	Exclude	Wrong article type; Wrong outcomes
Telehealth for Cancer Care During COVID-19: Patient Satisfaction Trends Over Time	Chung, E. M.; Demurchyan, A.; Lu, D. J.; Nguyen, A. T.; Anderson, E.; Atkins, K. M.; Kamrava, M.	2021	Exclude	Not assessing telemedicine for antibiotic stewardship
Wearable Activity Monitors in Home Based Exercise Therapy for Patients with Intermittent Claudication: A Systematic Review	Chan, Calvin; Sounderajah, Viknesh; Normahani, Pasha; Acharya, Amish; Markar, Sheraz R.; Darzi, Ara; Bicknell, Colin; Riga, Celia	2021	Exclude	Wrong outcomes
Hydrogen Peroxide as an Adjuvant Therapy for COVID-19: A Case Series of Patients and Caregivers in the Mexico City Metropolitan Area	Cervantes Trejo, Arturo; CastaÃ±eda, Isaac D.; RodrÃ­guez, Alejandra CortÃ©s; Andrade Carmona, Victor R.; Mercado, M. del Pilar Calva; Vale, Liliana Salgado; Cruz, Montserrat; Barrero Castillero, Sara; Consuelo, Lucero Chavez; Di Silvio, Mauricio; Solano, Francisco	2021	Exclude	Without comparator; Wrong article type
Need for Integrated Behavior Health Model in Primary Care	Cates, Kevin; Soares, Neelkamal	2021	Exclude	Wrong intervention
Telemedicine during COVID-19: who gets left behind?	Cass, Ilana; Bock, Lindsay; Auty, Samantha; Wilkinson-Ryan, Ivy; Damiano, Ella	2021	Exclude	Wrong outcomes
Longitudinal Remote IMRT Training in Africa: A Prospective Cohort Study	Carter, R. D.; Yang, F.; Paly, J. J.; Hunthausen, N.; Yorke, A.; Jhingran, A.; Biancia, C. Della; Dempsey, C.; Shulman, A.; Li, B.	2021	Exclude	Not assessing telemedicine for antibiotic stewardship; Wrong article type
Don't lose your pants*: Telehealth strategies for maintaining revenue streams in a gynecologic oncology practice during a global pandemic *(Pants recommended for all televisits)	Barrington, David; Calo, Corinne; Haight, Paulina; Cohn, David	2021	Exclude	Wrong intervention
Transitioning to Telehealth: Todayâs Guidelines for Future Sustainability	Barberio, Judith Ann; Jenkins, Melinda L.	2021	Exclude	Wrong outcomes
A Personalized Eccentric Cyber-Physical System Architecture for Smart Healthcare	Balakrishnan, Amutha; Kadiyala, Ramana; Dhiman, Gaurav; Ashok, Gokul; Kautish, Sandeep; Yadav, Kusum; Maruthi Nagendra Prasad, J.; G, Thippa Reddy	2021	Exclude	Wrong outcomes
A commentary on the impact of COVID-19 on engagement of youth with substance use and co-occurring psychiatric disorders	Bagley, Sarah M.; Hadland, Scott E.; Yule, Amy M.	2021	Exclude	Wrong article type; Wrong intervention
Implementation of a novel antimicrobial stewardship strategy for rural facilities utilising telehealth	Avent, M. L.; Walker, D.; Yarwood, T.; Malacova, E.; Brown, C.; Kariyawasam, N.; Ashley, S.; Daveson, K.	2021	Exclude	Without comparator; Wrong article type
Infection Prevention and Antimicrobial Stewardship Program Collaboration During the COVID-19 Pandemic: a Window of Opportunity	Assi, Mariam; Abbas, Salma; Nori, Priya; Doll, Michelle; Godbout, Emily; Bearman, Gonzalo; Stevens, Michael P.	2021	Exclude	Wrong intervention
PMU5 IMPACT of Telehealth Utilization during the COVID-19 Pandemic on Health Care Resource Utilization	Arora, P.; Ha, J.; Mehta, D.	2021	Exclude	Wrong intervention
How can I hug someone now [over the phone: Impacts of COVID-19 on peer recovery specialists and clients in substance use treatment	Anvari, Morgan S.; Seitz-Brown, C. J.; Spencer, Jessie; Mulheron, Megan; Abdelwahab, Sara; Borba, Christina P. C.; Magidson, Jessica F.; Felton, Julia W.	2021	Exclude	Wrong outcomes
Enabling antibiotic allergy evaluations and reintroduction of first-line antibiotics for patients with cystic fibrosis	Anstey, Karen M.; Choi, Lei; Dawson, Diana; Kleinhenz, Mary Ellen; Otani, Iris M.	2021	Exclude	Without comparator; Wrong intervention
The catalyst for change in teaching and assessing virtual laboratory skills	Anksorus, Heidi N.; Bradley, Courtney L.; VanLangen, Kali M.; Renfro, Chelsea P.; Mingura, Michal Lipkin; Sourial, Mariette	2021	Exclude	Wrong outcomes
A Proposed Application for Controlling Overweight and Obesity within the Framework of the Internet of Things	Alturki, Ryan; Alharbi, Ali I.; AlQahtani, Saeed S.; Khan, Shahzad; Truong Hoang, Vinh; cheikhrouhou, omar	2021	Exclude	Wrong outcomes
Chapter 1 - Technological advances within digital medicine	Altibi, Ahmed M.; AlâAref, Subhi J.; Khosravi, Pegah; Al'Aref, Subhi J.; Singh, Gurpreet; Baskaran, Lohendran; Metaxas, Dimitris	2021	Exclude	Wrong outcomes
Utilization of telemedicine in rhinologic practice during COVID-19 pandemic	Alshareef, Mohammad; Alsaleh, Saad; Albaharna, Hussain; Alghulikah, Abdulrahman; Aloulah, Mohammad; Alroqi, Ahmad; Alromaih, Saud; Alanazy, Fatma H.; Al-Dousary, Surayie	2021	Exclude	Wrong outcomes
Evolution in technology and changes in the perspective of stuttering therapy: A review study	Almudhi, Abdulaziz	2021	Exclude	Wrong intervention
This is streets ahead of what we used to do: staff perceptions of virtual clinical pharmacy services in rural and remote Australian hospitals	Allan, Julaine; Webster, Emma; Chambers, Brett; Nott, Shannon	2021	Exclude	Not assessing telemedicine for antibiotic stewardship; Wrong intervention
The use of a traditional nonlooping event monitor versus a loan-based program with a smartphone ECG device in the pediatric cardiology clinic	Al-mousily, Mohmmad F.; Baker, George Hamilton; Jackson, Lanier; Ferguson, Brad; Cain, Nicole	2021	Exclude	Without comparator; Wrong article type
Telehealth Simulation of Psychiatric and Chronic Disease Comorbidity: Response to the COVID-19 National Epidemic	Abram, Marissa D.; Guilamo-Ramos, Vincent; Lobelo, Adrial; Forbes, Maryann O.; Caliendo, Geralyn	2021	Exclude	Without comparator
Agent-Oriented Software Engineering Methodologies: Analysis and Future Directions	Abdalla, Reem; Mishra, Alok; Diallo, Saikou	2021	Exclude	Not assessing telemedicine for antibiotic stewardship
Connected Pediatric Primary Care for At-Risk Children	Zuckerman, Barry; Ng, Chun Y.; Daglilar, Jillian Orr; Wang, C. Jason	2020	Exclude	Wrong outcomes
Conversion and optimization of telehealth in obstetric care during the COVID-19 pandemic	Zork, Noelia M.; Aubey, Janice; Yates, Hope	2020	Exclude	Wrong outcomes
Direct-to-consumer telemedicine visits demonstrate decreased antibiotic prescribing quality in paediatric clients with acute respiratory infections	Zhang, Nicole; Marra, Lorena	2020	Exclude	Wrong outcomes
A Social Network Analysis on Venture Capital Allianceâs Exit from an Emerging Market	Wu, Jing; Luo, Chuan; Liu, Ling	2020	Exclude	Without comparator
A smartphone application for reporting symptoms in adults with cystic fibrosis improves the detection of exacerbations: Results of a randomised controlled trial	Wood, Jamie; Jenkins, Sue; Putrino, David; Mulrennan, Siobhain; Morey, Sue; Cecins, Nola; Bear, Natasha; Hill, Kylie	2020	Exclude	Wrong intervention
Penicillin Allergy Assessment in Pregnancy: Safety and Impact on Antibiotic Use	Wolfson, Anna R.; Mancini, Christian M.; Banerji, Aleena; Fu, Xiaoqing; Bryant, Allison S.; Phadke, Neelam A.; Shenoy, Erica S.; Arman, Weaam; Zhang, Yuqing; Blumenthal, Kimberly G.	2020	Exclude	Not assessing telemedicine for antibiotic stewardship
Outpatient antimicrobial stewardship: Targets for urinary tract infections	Wattengel, Bethany A.; DiTursi, Sara; Schroeck, Jennifer L.; Sellick, John A.; Mergenhagen, Kari A.	2020	Exclude	Wrong article type
Do electronic medication monitors improve tuberculosis treatment outcomes? Programmatic experience from China	Wang, Ni; Shewade, Hemant Deepak; Thekkur, Pruthu; Zhang, Hui; Yuan, Yanli; Wang, Xiaomeng; Wang, Xiaolin; Sun, Miaomiao; Huang, Fei	2020	Exclude	Wrong intervention; Wrong outcomes
Feasibility and Patient Perceptions of Tele-Videoconferencing Visits for LVAD Patients (TeleLVAD Study)	Vidula, H.; Cheyne, C.; Dick, S.; Martens, J.; Gosev, I.; Alexis, J.; Chen, L.; Goldenberg, I.; Zareba, W.	2020	Exclude	Wrong outcomes
Long-term effects of telemonitoring on healthcare usage in patients with heart failure or COPD	van der Burg, Jorien M. M.; Aziz, N. Ahmad; Kaptein, Maurits C.; Breteler, Martine J. M.; Janssen, Joris H.; van Vliet, Lisa; Winkeler, Daniel; van Anken, Anneke; Kasteleyn, Marise J.; Chavannes, Niels H.	2020	Exclude	Wrong outcomes
Facing the real time challenges of the COVID-19 emergency for child neuropsychology service in Milan	Taddei, Matilde; Bulgheroni, Sara	2020	Exclude	Wrong outcomes
Incorporation of telemedicine by rhinologists: The COVID-19 pandemic and beyond	Svider, Peter F.; Setzen, Michael; Ow, Randall; Folbe, Adam J.; Eloy, Jean Anderson; Johnson, Andrew P.	2020	Exclude	Wrong article type; Wrong outcomes
Antibiotic Prescribing Variability in a Large Urgent Care Network: A New Target for Outpatient Stewardship	Stenehjem, Edward; Wallin, Anthony; Fleming-Dutra, Katherine E.; Buckel, Whitney R.; Stanfield, Valoree; Brunisholz, Kimberly D.; Sorensen, Jeff; Samore, Matthew H.; Srivastava, Raj; Hicks, Lauri A.; Hersh, Adam L.	2020	Exclude	Not assessing telemedicine for antibiotic stewardship; Wrong intervention
Considerations for Bedside Urologic Procedures in Patients With Severe Acute Respiratory Syndrome Coronavirus-2	Souders, Colby P.; Zhao, Hanson; Ackerman, A. Lenore	2020	Exclude	Wrong article type; Wrong intervention
COVID Symptoms and COVID Anxiety in Sickle Cell Disease	Smith, Wally R.; Jaworowski, Benjamin; Johnson, Shirley; Lipato, Thokozeni; Sop, Daniel M.	2020	Exclude	Not assessing telemedicine for antibiotic stewardship; Wrong intervention
Implementation Guide for Rapid Integration of an Outpatient Telemedicine Program During the COVID-19 Pandemic	Smith, Whitney R.; Atala, Anthony J.; Terlecki, Ryan P.; Kelly, Erin E.; Matthews, Catherine A.	2020	Exclude	Without comparator
Mitigating the opioid crisis for the lower extremity provider opioid stewardship programs	Smith, Robert G.	2020	Exclude	Wrong intervention
Underactive Bladder and Bladder Outlet Procedures in Women	Shapiro, K. K.; Tyagi, P.; Chermansky, C. J.	2020	Exclude	Without comparator; Wrong intervention
A secure blockchain-based e-health records storage and sharing scheme	Shamshad, Salman; Minahil,; Mahmood, Khalid; Kumari, Saru; Chen, Chien-Ming	2020	Exclude	Wrong outcomes
A scoping review of the use and impact of telehealth medication reviews	Shafiee Hanjani, Leila; Caffery, Liam J.; Freeman, Christopher R.; Peeters, Geeske; Peel, Nancye M.	2020	Exclude	Not assessing telemedicine for antibiotic stewardship
Evidence-based telehealth clinical pathway for pediatric tympanostomy tube otorrhea	Shaffer, Amber D.; Dohar, Joseph E.	2020	Exclude	Wrong intervention
Utilization of Radiographic Imaging for Infant Hydronephrosis over the First 12 Months of Life	Schaeffer, Anthony J.; Cartwright, Patrick C.; Lau, Glen A.; Ebert, Mark D.; Fino, Nora F.; Nkoy, Flory L.; Hess, Rachel; Campodonico, Fabio	2020	Exclude	Not assessing telemedicine for antibiotic stewardship; Wrong article type
Heightened ACE Activity and Unfavorable Consequences in COVID-19 Diabetic Subjects	Sandooja, Rashi; Vura, Naga Venkata Rama Krishna; Morocco, Michael; Veglio, Franco	2020	Exclude	Wrong outcomes
Antibio'Malin: an e-health resource to raise awareness of antibiotic stewardship and resistance in France	Rodari, Sophie; Essilini, AnaÃ¯s; Le-Dref, GaÃ«lle; Patoor, FÃ©licie; Kivits, JoÃ«lle; Thilly, Nathalie; Pulcini, CÃ©line	2020	Exclude	Wrong intervention
The new ânormalâ: Rapid adoption of telemedicine in orthopaedics during the COVID-19 pandemic	Rizzi, Andrew M.; Polachek, William S.; Dulas, Matthew; Strelzow, Jason A.; Hynes, Kelly K.	2020	Exclude	Wrong article type
Telemedicine and Outpatient Subspecialty Visits Among Pediatric Medicaid Beneficiaries	Ray, Kristin N.; Mehrotra, Ateev; Yabes, Jonathan G.; Kahn, Jeremy M.	2020	Exclude	Wrong intervention; Wrong outcomes
A Lightweight Internet Sharing Scheme for Sectional Medical Images according to Existing Hospital Network Facilities and Basic Information Security Rules	Qiao, Liang; Wu, Hao; Wu, Yi; Wu, Wenjing; Yang, Jingyi; Nian, Yongjian; Chen, Mingsheng; Bai, Sen; Huang, Hao; Qiu, Mingguo; Maietta, Saverio	2020	Exclude	Not assessing telemedicine for antibiotic stewardship; Without comparator
Impact of regulatory changes on pharmacist-delivered telehealth during the COVID-19 pandemic	Pritchard, Roger Iain; Huff, Jamie; Scheinberg, Nataliya	2020	Exclude	Wrong outcomes
Management of Acute Sinusitis via e-Visit	Penza, Kristine S.; Murray, Martha A.; Myers, Jane F.; Furst, Joseph W.; Pecina, Jennifer L.	2020	Exclude	Wrong outcomes
The Role of Telehealth During the COVID-19 Pandemic Across the Interdisciplinary Cancer Team: Implications for Practice	Paterson, Catherine; Bacon, Rachel; Dwyer, Rebecca; Morrison, Kittani S.; Toohey, Kellie; O'Dea, Amy; Slade, James; Mortazavi, Reza; Roberts, Cara; Pranavan, Ganes; Cooney, Corrina; Nahon, Irmina; Hayes, Sandra C.	2020	Exclude	Without comparator
Text Messaging-Based Medical Diagnosis Using Natural Language Processing and Fuzzy Logic	Omoregbe, Nicholas A. I.; Ndaman, Israel O.; Misra, Sanjay; Abayomi-Alli, Olusola O.; DamaÅ¡eviÄius, Robertas; Dogra, Ayush	2020	Exclude	Not assessing telemedicine for antibiotic stewardship
Leveraging Electronic Consultations to Address Severe Subspecialty Care Access Gaps in Nigeria	Olayiwola, J. Nwando; Udenyi, Enekole Daisy; Yusuf, Gbolahan; MagaÃ±a, Candy; Patel, Roshni; Duck, Brittany; Sajanlal, Shahela; Potapov, Anna; Kibuka, Cyprian	2020	Exclude	Without comparator; Wrong intervention
Influence of ionic liquid on graphite/silver nanoparticles dispersion and antibacterial properties against Escherichia coli of PP/EPDM composite coatings	Yuresis Nuñez?FigueredoSaul SanchezSaul SanchezEduardo RamírezEduardo Ramírez et al	2020	Exclude	Wrong intervention
Virtual scribing within otolaryngology during the COVID-19 pandemic and beyond	Noordzij, Renee; Plocienniczak, Michal J.; Brook, Christopher	2020	Exclude	Without comparator
The evolution of fetal echocardiography before and during COVID-19	Nigam, Priya; Weinberger, Sharon; Srivastava, Shubhika; Lorber, Richard	2020	Exclude	Not assessing telemedicine for antibiotic stewardship
New telecare approach based on 3D convolutional neural network for estimating quality of life	Nakagawa, Satoshi; Enomoto, Daiki; Yonekura, Shogo; Kanazawa, Hoshinori; Kuniyoshi, Yasuo	2020	Exclude	Wrong article type; Wrong intervention
Hypertension Subtypes among Thai Hypertensives: An Analysis of Telehealth-Assisted Instrument in Home Blood Pressure Monitoring Nationwide Pilot Project	Montrivade, Sakolwat; Chattranukulchai, Pairoj; Siwamogsatham, Sarawut; Vorasettakarnkij, Yongkasem; Naeowong, Witthawat; Boonchayaanant, Patchaya; Sakulsupsiri, Anut; Ariyachaipanich, Aekarach; Lertsuwunseri, Vorarit; Rungpradubvong, Voravut; Satitthummanid, Sudarat; Puwanant, Sarinya; Prechawat, Somchai; Srimahachota, Suphot; Chaipromprasit, Jarkarpun; Buddhari, Wacin; Boonyaratavej, Smonporn; …	2020	Exclude	Wrong outcomes
Implementation and evaluation of telemedicine in burn care: Study of clinical safety and technical feasibility in a single burn center	Monte Soldado, Alejandra; LÃ³pez-Masrramon, Bernat; Aguilera-SÃ¡ez, Jorge; Serracanta Domenech, Jordi; Collado Delfa, JosÃ© Manuel; Moreno Ramos, Carlos; Barret Nerin, Juan Pedro	2020	Exclude	Wrong outcomes
Telemental Health Response to the COVID-19 Pandemic: Virtualization of Outpatient Care Now as a Pathway to the Future	Mishkind, Matthew C.; Shore, Jay H.; Schneck, Christopher D.	2020	Exclude	Without comparator
Antibiotic Prescribing for Acute Rhinosinusitis: In-Person Versus Virtual Visits During Covid-19	Miller, Lauren E.; Bhattacharyya, Neil	2020	Exclude	Wrong intervention
Reimbursement patterns and user experiences in pediatric allergy home telehealth	Mehta, Preeya; Braskett, Melinda; Tam, Jonathan S.; Espinoza, Juan	2020	Exclude	Not assessing telemedicine for antibiotic stewardship
Introduction to the special issue: Clinical approaches to address health disparities in pediatric psychology	McQuaid, Elizabeth L.; Everhart, Robin S.	2020	Exclude	Wrong outcomes
Advanced Practice Providers in Radiation Oncology	Martin, Kate L.; Krechmer, Betty; Boyajian, Richard N.; Reynolds, Mary Carr; Cagney, Daniel N.; Martin, Neil	2020	Exclude	Wrong intervention
Early Experience with a Telehealth Platform in LVAD Patients	Luke, A.; Taveras, M.; Castillo, C.; Fauvel, D.; Patel, S.; Oviedo, J.; Schutt, A.; Goldstein, D.; Jorde, U.; Rangasamy, S.	2020	Exclude	Without comparator
Feasibility of a Telemedicine Urgent Care Program to Address Patient Complaints on First Contact	Lu, Amy D.; Junge, Myla; Garber, Jonathan; Abramson, Anna K.; Whooley, Mary A.; Smith, Janeen E.; Nabecker, Sabine	2020	Exclude	Not assessing telemedicine for antibiotic stewardship; Wrong article type
The Nuts and Bolts of Utilizing Telemedicine in Nursing Homes â The GeriCare@North Experience	Low, James Alvin; Toh, Hui Jin; Tan, Laurence Lean Chin; Chia, Joanne Wee Koon; Soek, Angeline Tian Seah	2020	Exclude	Wrong outcomes
Rational Design of Functional PeptideâGold Hybrid Nanomaterials for Molecular Interactions	Liu, Xiaohu; Zhang, Qingwen; Knoll, Wolfgang; Liedberg, Bo; Wang, Yi	2020	Exclude	Wrong article type; Wrong outcomes
Antimicrobial stewardship programme: a vital resource for hospitals during the global outbreak of coronavirus disease 2019 (COVID-19)	Liew, Yixin; Lee, Winnie Hui Ling; Tan, Lunyi; Kwa, Andrea Lay Hoon; Thien, Siew Yee; Cherng, Benjamin Pei Zhi; Chung, Shimin Jasmine	2020	Exclude	Not assessing telemedicine for antibiotic stewardship; Wrong outcomes
Long-Term Institutional Experience With Telemedicine Services for Radiation Oncology: A Potential Model for Long-Term Utilization	Lewis, Gary D.; Hatch, Sandra S.; Wiederhold, Lee R.; Swanson, Todd A.	2020	Exclude	Wrong article type; Wrong intervention
Telehealth and Home Monitoring in Lung Transplant	Lesko, M. B.; Rudym, D.; Kon, Z.; Chang, S.; Lamaina, V.; Snodgrass, C.; Sureau, K.; Angel, L. F.	2020	Exclude	Wrong article type
Care Models Preventing Readmission	LeBar, Kiersten	2020	Exclude	Without comparator; Wrong intervention
Telemonitoring and experimentation in telemedicine for the improvement of healthcare pathways (ETAPES program). Sustainability beyond 2021: What type of organisational model and funding should be used?	Le Douarin, Yann; Traversino, Yannick; Graciet, Armelle; Josseran, Anne; Briac Bili, Anne; Blaise, Lucile; Chatellier, Gilles; Coulonjou, HÃ©lÃ¨ne; Delval, CÃ©cile; Detournay, Bruno; Durand Zaleski, Isabelle; Forest, JÃ©rÃ©mie; Saidani, Nejma; Vandenbergue, Julie	2020	Exclude	Without comparator
COVID-19 Pandemic and Dental Practice	Kochhar, Anuraj Singh; Bhasin, Ritasha; Kochhar, Gulsheen Kaur; Dadlani, Himanshu; Spagnuolo, Gianrico	2020	Exclude	Wrong outcomes
COVID-19 preparedness: Clinical pharmacy services remote staffing in a quaternary, level I trauma and comprehensive stroke center	Kjerengtroen, Sara; Wilde, Samuel M.; Fontaine, Gabriel V.; Forbush, Kevin M.; Van Gorder, Charles M.; Wohlt, Paul	2020	Exclude	Without comparator; Wrong outcomes
Telemedicine in epilepsy: How can we improve care, teaching, and awareness?	Kissani, Najib; LenganÃ©, YilÃ©doma Thierry Modeste; Patterson, Victor; Mesraoua, Boulenouar; Dawn, Eliashiv; Ozkara, Cigdem; Shears, Graeme; Riphagen, Harmiena; Asadi-Pooya, Ali A.; Bogacz, Alicia; Aarrouni, Ismael El; Nair, Pradeep Pankajakshan	2020	Exclude	Not assessing telemedicine for antibiotic stewardship; Wrong intervention
Implementation of a Pediatric Emergency Telemedicine Program	Kim, Ji Won; Friedman, Jonathan; Clark, Sunday; Hafeez, Baria; Listman, David; Lame, Maria; Eid, Dona Alma Bou; Sharma, Rahul; Platt, Shari	2020	Exclude	Not assessing telemedicine for antibiotic stewardship
Antibiotic prescribing in the emergency department versus primary care: Implications for stewardship	Kiel, Alyssa; Catalano, Alexis; Clark, Collin M.; Wattengel, Bethany A.; Mason, Jessica; Sellick, John; Mergenhagen, Kari A.	2020	Exclude	Without comparator; Wrong outcomes
The Future of Telehealth in Allergy and Immunology Training	Keswani, Anjeni; Brooks, Joel P.; Khoury, Paneez	2020	Exclude	Not assessing telemedicine for antibiotic stewardship; Wrong intervention
Barriers associated with failed completion of an acute care general surgery telehealth clinic visit	Kemp, Michael T.; Williams, Aaron M.; Sharma, Sriganesh B.; Biesterveld, Ben E.; Wakam, Glenn K.; Matusko, Niki; Wilson, Jesse K.; Cohen, Mark S.; Alam, Hasan B.	2020	Exclude	Not assessing telemedicine for antibiotic stewardship
Telehealth Utilization in Gastroenterology Clinics Amid the COVID-19 Pandemic: Impact on Clinical Practice and Gastroenterology Training	Keihanian, Tara; Sharma, Prateek; Goyal, Jatinder; Sussman, Daniel A.; Girotra, Mohit	2020	Exclude	Wrong intervention
HeartÂ Failure Management Innovation Enabled by Electronic Health Records	Kao, David P.; Trinkley, Katy E.; Lin, Chen-Tan	2020	Exclude	Not assessing telemedicine for antibiotic stewardship
Randomized controlled trial protocol for project BRIDGE: A telephone-administered motivational interviewing intervention targeting risky sexual behavior in older people living with HIV	Kahler, Julie; Heckman, Timothy G.; Shen, Ye; Huckans, Marilyn S.; Feldstein Ewing, Sarah W.; Parsons, Jeffrey T.; Phelps, Alissa; Sutton, Mark; Holloway, Julia; Lovejoy, Travis I.	2020	Exclude	Wrong intervention
Comparison of diagnosis and prescribing practices between virtual visits and office visits for adults diagnosed with uncomplicated urinary tract infections within a primary care network	Johnson, Kaitlyn L.; Dumkow, Lisa E.; Salvati, Lisa A.; Johnson, Kristen M.; Yee, Megan A.; Egwuatu, Nnaemeka E.	2020	Exclude	Without comparator
Telehealth in the times of SARS-CoV-2 infection for the otolaryngologist	Huang, Victoria W.; Imam, Sarah A.; Nguyen, Shaun A.	2020	Exclude	Without comparator; Wrong intervention
Oral antibiotic prescribing patterns for treatment of pulmonary exacerbations in two large pediatric CF centers	Hoppe, Jordana E.; Hinds, Daniel M.; Colborg, Adrianne; Wagner, Brandie D.; Morgan, Wayne J.; Rosenfeld, Margaret; Zemanick, Edith T.; Sanders, Don B.	2020	Exclude	Wrong intervention; Wrong outcomes
Increasing number of authors in Cochrane reviews	GÃ¼len, SengÃ¼l; Fonnes, Siv; Andresen, Kristoffer; Rosenberg, Jacob	2020	Exclude	Not assessing telemedicine for antibiotic stewardship
Ecological momentary assessment (EMA) of mental health outcomes in veterans and servicemembers: A scoping review	Gromatsky, Molly; Sullivan, Sarah R.; Spears, Angela Page; Mitchell, Emily; Walsh, Samantha; Kimbrel, Nathan A.; Goodman, Marianne	2020	Exclude	Wrong intervention; Wrong outcomes
Telemedicine After Upper Extremity Surgery: A Prospective Study of Program Implementation	Grandizio, Louis C.; Mettler, Alexander W.; Caselli, Morgan E.; Pavis, Elizabeth J.	2020	Exclude	Not assessing telemedicine for antibiotic stewardship; Wrong outcomes
Chapter 2 - Rationale, history, and basics of telehealth	Gogia, Shashi; Gogia, Shashi	2020	Exclude	Without comparator
Teleophthalmology for the elderly population: A review of the literature	Fatehi, Farhad; Jahedi, Farzad; Tay-Kearney, Mei-Ling; Kanagasingam, Yogesan	2020	Exclude	Not assessing telemedicine for antibiotic stewardship
QIIME 2 Enables Comprehensive End-to-End Analysis of Diverse Microbiome Data and Comparative Studies with Publicly Available Data	Estaki, Mehrbod; Jiang, Lingjing; Bokulich, Nicholas A.; McDonald, Daniel; GonzÃ¡lez, Antonio; Kosciolek, Tomasz; Martino, Cameron; Zhu, Qiyun; Birmingham, Amanda; VÃ¡zquez-Baeza, Yoshiki; Dillon, Matthew R.; Bolyen, Evan; Caporaso, J. Gregory; Knight, Rob	2020	Exclude	Wrong article type
Consulta no presencial en tiempos de coronavirus: informaciÃ³n para mÃ©dicos de AtenciÃ³n Primaria	Eguia, H.; Vinciarelli, F.; Villoslada MuÃ±iz, R. L.; Sanz GarcÃ­a, F. J.	2020	Exclude	Without comparator; Wrong outcomes
Corticosteroid Use for Acute Respiratory Tract Infections in Direct-to-Consumer Telemedicine	Dvorin, Evan L.; Rothberg, Michael B.; Rood, Mark N.; Martinez, Kathryn A.	2020	Exclude	Without comparator
Pregnant women's opinions toward prenatal pretest genetic counseling in Japan	Miyuki Nishiyama 1, Kohei Ogawa 2, Fuyuki Hasegawa	2021	Exclude	Wrong intervention
Forensic mental telehealth assessment (FMTA) in the context of COVID-19	Drogin, Eric Y.	2020	Exclude	Wrong article type; Wrong intervention
Use of Telemedicine for Sexual Medicine Patients	Dooley, Anjali B.; Houssaye, Nadia de la; Baum, Neil	2020	Exclude	Not assessing telemedicine for antibiotic stewardship
Telemedicine Utilization in Neurosurgery During the COVID-19 Pandemic: A Glimpse Into the Future?	De Biase, Gaetano; Freeman, William D.; Bydon, Mohamad; Smith, Nathan; Jerreld, Daniel; Pascual, Jorge; Casler, John; Hasse, Chris; QuiÃ±ones-Hinojosa, Alfredo; Abode-Iyamah, Kingsley	2020	Exclude	Wrong article type; Wrong outcomes
Evaluating Advanced Practice Nursesâ Knowledge and Use of Electronic Consultations	Chernitzer, Denise; Gustin, Tina S.	2020	Exclude	Wrong article type
COVID-19 and Telehealth: Prevention of Exposure in a Medically Complex Patient With a Mild Presentation	Chavis, Antwon; Bakken, Hayes; Ellenby, Miles; Hasan, Reem	2020	Exclude	Wrong outcomes
A Shared Electronic Health Record in a Rural Setting Maintains Hematological Cancer Services Remotely during the COVID-19 Pandemic	Cashman, Helen; Mayson, Eleni; Kliman, David; Vachalec, Sue; Bell, Jennifer; Milliken, Sam; Moore, John; Lavee, Orly; Withers, Barbara; Hamad, Nada	2020	Exclude	Wrong intervention
E-Health Tools to Improve Antibiotic Use and Resistances: A Systematic Review	Carvalho, Ãrico; Estrela, Marta; Zapata-Cachafeiro, Maruxa; Figueiras, Adolfo; Roque, FÃ¡tima; Herdeiro, Maria Teresa	2020	Exclude	Wrong article type
Digital Orthopaedics: A Glimpse Into the Future in the Midst of a Pandemic	Bini, Stefano A.; Schilling, Peter L.; Patel, Shaun P.; Kalore, Niraj V.; Ast, Michael P.; Maratt, Joseph D.; Schuett, Dustin J.; Lawrie, Charles M.; Chung, Christopher C.; Steele, G. Daxton	2020	Exclude	Wrong article type
COVID-19: Changing Trends and Its Impact on Future of Dentistry	Bhanushali, Parin; Katge, Farhin; Deshpande, Shantanu; Chimata, Vamsi Krishna; Shetty, Shilpa; Pradhan, Debapriya; Fortunato, Leonzio	2020	Exclude	Not assessing telemedicine for antibiotic stewardship
Willingness to Use Electronic Medical Record (EMR) System in Healthcare Facilities of Bahir Dar City, Northwest Ethiopia	Berihun, Birhanu; Atnafu, Desta Debalkie; Sitotaw, Getachew; Xu, Gelin	2020	Exclude	Not assessing telemedicine for antibiotic stewardship; Wrong outcomes
Technological Features of Internet of Things in Medicine: A Systematic Mapping Study	Behmanesh, Ali; Sayfouri, Nasrin; Sadoughi, Farahnaz; Gomez, Carles	2020	Exclude	Without comparator; Wrong intervention
Antimicrobial Stewardship Challenges in the Deployed Setting	Barsoumian, Alice E.; Roth, Amanda L.; Solberg, Steffanie L.; Hanhurst, Ashley S.; Funari, Tamara S.; Crouch, Helen; Florez, Christopher; Murray, Clinton K.	2020	Exclude	Wrong intervention
How to decide whether a systematic review is stable and not in need of updating: Analysis of Cochrane reviews	BabiÄ, Andrija; Poklepovic Pericic, Tina; Pieper, Dawid; Puljak, Livia	2020	Exclude	Not assessing telemedicine for antibiotic stewardship; Wrong article type
Adaptation of prenatal care and ultrasound	Aziz, Aleha; Fuchs, Karin; Nhan-Chang, Chia-Ling; Zork, Noelia; Friedman, Alexander M.; Simpson, Lynn L.	2020	Exclude	Wrong intervention
ComparaciÃ³n del tiempo de espera de atenciÃ³n dermatolÃ³gica mediante el uso de teledermatologÃ­a y derivaciÃ³n presencial	AragÃ³n-Caqueo, Diego; Arceu Ojeda, Monserrat; AragÃ³n-Caqueo, Gonzalo; Zamora AragÃ³n, Kathalina; Tom Montalva, Denis; Gatica Monsalve, JosÃ© Luis	2020	Exclude	Wrong outcomes
Cochrane in 2017: Opportunities for the research community in China	Kwong, Joey S. W.; Li, Youping; Zhang, Mingming	2018	Exclude	Wrong intervention
Cochrane	Antes, Gerd; Tovey, David; Owens, Nancy	2020	Exclude	Wrong outcomes
Satisfaction with the use of telehealth during COVID-19: An integrative review	Andrews, Elizabeth; Berghofer, Kendall; Long, Julie; Prescott, Amber; Caboral-Stevens, Meriam	2020	Exclude	Wrong intervention
Integrated Primary Specialty Care Access for Adults with Sickle Cell Disease in Delaware	Anderson, Nina	2020	Exclude	Not assessing telemedicine for antibiotic stewardship; Wrong outcomes
Group authorships in Cochrane had low compliance with Cochrane recommendations	Andersen, Mikkel Zola; Fonnes, Siv; Andresen, Kristoffer; Rosenberg, Jacob	2020	Exclude	Wrong intervention
Telemedicine in Middle Eastern countries: Progress, barriers, and policy recommendations	Al-Samarraie, Hosam; Ghazal, Samar; Alzahrani, Ahmed Ibrahim; Moody, Louise	2020	Exclude	Wrong article type
The awareness and utilization of 937-telephone health services in Saudi Arabia: Cross-sectional survey study	Al-rayes, Saja A.; Aldossary, Hessah; Aldoukhi, Ethar; Alahmedalyousif, Zainab; Aldawood, Ghadeer; Alumran, Arwa	2020	Exclude	Wrong article type
Assessing Barriers to and Level of Adherence to Hypertension Therapy among Palestinians Living in the Gaza Strip: A Chance for Policy Innovation	Abu-El-Noor, Nasser Ibrahim; Aljeesh, Yousef Ibrahim; Bottcher, Bettina; Abu-El-Noor, Mysoon Khalil; Katsuya, Tomohiro	2020	Exclude	Not assessing telemedicine for antibiotic stewardship
Collateral damage: the impact of the COVID-19 pandemic on the care of a patient with tuberculous neuroretinitis in Lagos, Nigeria	Abikoye, Temiloluwa Moyosoreoluwa	2020	Exclude	Not assessing telemedicine for antibiotic stewardship; Wrong outcomes
A pilot of acceptance and commitment therapy for public speaking anxiety delivered with group videoconferencing and virtual reality exposure	Yuen, Erica K.; Goetter, Elizabeth M.; Stasio, Michael J.; Ash, Philip; Mansour, Briana; McNally, Erin; Sanchez, Morgan; Hobar, Erica; Forte, Simone; Zulaica, Kristin; Watkins, Jordan	2019	Exclude	Without comparator
Antibiotic Prescribing Practices: Is There a Difference Between Patients Seen by Telemedicine Versus Those Seen In-Person?	Yao, Peter; Clark, Sunday; Gogia, Kriti; Hafeez, Baria; Hsu, Hanson; Greenwald, Peter	2019	Exclude	Wrong outcomes
Patientsâ Experiences and Perspectives of Telehealth Coaching with a Dietitian to Improve Diet Quality in Chronic Kidney Disease: AÂ Qualitative Interview Study	Warner, Molly M.; Tong, Allison; Campbell, Katrina L.; Kelly, Jaimon T.	2019	Exclude	Wrong outcomes
Impact of Telemedicine on Healthcare Service System Considering Patientsâ Choice	Wang, Xiaoli; Zhang, Zhiyong; Zhao, Jun; Shi, Yongqiang; Pancioni, Luca	2019	Exclude	Without comparator
Acceptance and resistance of telehealth: The perspective of dual-factor concepts in technology adoption	Tsai, Juin-Ming; Cheng, Min-Jhih; Tsai, Her-Her; Hung, Shiu-Wan; Chen, Ya-Ling	2019	Exclude	Without comparator; Wrong article type
Pediatric Telehealth: Approaches by Specialty and Implications for General Pediatric Care	Tomines, Alan	2019	Exclude	Wrong article type; Wrong outcomes
Telehealth as a Tool for Quality Improvement in the Care of Pediatric Patients in Community Emergency Departments	Stephen, Rebecca; Kronforst, Kenny; Bohling, Katie; Verghese, George; Schinasi, Dana Aronson	2019	Exclude	Wrong article type; Wrong intervention
Expanding GÃANT Testbeds Service to Support Pan-European 5G Network Slices for Research in the EuWireless Project	Rios, Ãlvaro; Valera-Muros, Barbara; Merino-Gomez, Pedro; Sobieski, Jerry	2019	Exclude	Wrong intervention
Use of Commercial Direct-to-Consumer Telemedicine by Children	Ray, Kristin N.; Shi, Zhuo; Poon, Sabrina J.; Uscher-Pines, Lori; Mehrotra, Ateev	2019	Exclude	Wrong outcomes
Antibiotic Prescribing During Pediatric Direct-to-Consumer Telemedicine Visits	Ray, Kristin N.; Shi, Zhuo; Gidengil, Courtney A.; Poon, Sabrina J.; Uscher-Pines, Lori; Mehrotra, Ateev	2019	Exclude	Wrong article type; Wrong intervention
Management of Urinary Tract Infections in Direct to Consumer Telemedicine	Rastogi, Radhika; Martinez, Kathryn A.; Gupta, Niyati; Rood, Mark; Rothberg, Michael B.	2019	Exclude	Wrong outcomes
Clustered randomized controlled trial of a clinic-based problem-solving intervention to improve adherence in adolescents with cystic fibrosis	Quittner, Alexandra L.; Eakin, Michelle N.; Alpern, Adrianne N.; Ridge, Alana K.; McLean, Katherine A.; Bilderback, Andrew; Criado, Kristen K.; Chung, Shang-En; Riekert, Kristin A.	2019	Exclude	Wrong outcomes
On-demand synchronous audio video telemedicine visits are cost effective	Nord, Garrison; Rising, Kristin L.; Band, Roger A.; Carr, Brendan G.; Hollander, Judd E.	2019	Exclude	Not assessing telemedicine for antibiotic stewardship; Wrong article type
Comparison of eVisit Management of Urinary Symptoms and Urinary Tract Infections with Standard Care	Murray, Martha A.; Penza, Kristine S.; Myers, Jane F.; Furst, Joseph W.; Pecina, Jennifer L.	2019	Exclude	Wrong intervention
Antibiotic Prescribing for Respiratory Tract Infections and Encounter Length	Martinez, Kathryn A.; Rothberg, Michael B.	2019	Exclude	Wrong outcomes
Balance Between Best Practice and Patient Satisfaction: Antimicrobial Stewardship in Telemedicine-Reply	Martinez, Kathryn A.; Rothberg, Michael B.	2019	Exclude	Wrong intervention
Antibiotic prescribing for respiratory tract infections and encounter length: an observational study of telemedicine	Martinez, Kathryn A; Rood, Mark; Jhangiani, Nikhyl; Boissy, Adrienne; Rothberg, Michael B	2019	Exclude	Wrong intervention; Wrong outcomes
Virtual vs traditional care settings for low-acuity urgent conditions: An economic analysis of cost and utilization using claims data	Lovell, Tim; Albritton, Jordan; Dalto, Joe; Ledward, Cheryl; Daines, William	2019	Exclude	Wrong article type
Eradicating Multidrug-Resistant Bacteria Rapidly Using a Multi Functional g-C3N4@ Bi2S3 Nanorod Heterojunction with or without Antibiotics	Li, Yuan; Liu, Xiangmei; Tan, Lei; Cui, Zhenduo; Jing, Doudou; Yang, Xianjin; Liang, Yanqin; Li, Zhaoyang; Zhu, Shengli; Zheng, Yufeng; Yeung, Kelvin Wai Kwok; Zheng, Dong; Wang, Xianbao; Wu, Shuilin	2019	Exclude	Not assessing telemedicine for antibiotic stewardship; Wrong intervention
Balance Between Best Practice and Patient Satisfaction: Antimicrobial Stewardship in Telemedicine	Kilby, Kimberly A.; Reider, Jacob M.	2019	Exclude	Without comparator
Comparison of Diagnosis and Prescribing Practices Between Virtual Visits and Office Visits for Adults Diagnosed With Sinusitis Within a Primary Care Network	Johnson, Kristen M.; Dumkow, Lisa E.; Burns, Kayla W.; Yee, Megan A.; Egwuatu, Nnaemeka E.	2019	Exclude	Wrong outcomes
Impact of eHealth on medication adherence among patients with asthma: A systematic review and meta-analysis	Jeminiwa, Ruth; Hohmann, Lindsey; Qian, Jingjing; Garza, Kimberly; Hansen, Richard; Fox, Brent I.	2019	Exclude	Wrong outcomes
RE: Antibiotic Prescribing During Pediatric Direct-to-Consumer Telemedicine Visits	Hersh, Adam L.; Stenehjem, Edward; Daines, Will	2019	Exclude	Without comparator
Telehealth in palliative care is being described but not evaluated: a systematic review	Hancock, S.; Preston, N.; Jones, H.; Gadoud, A.	2019	Exclude	Wrong intervention
Telehealth Use to Promote Quality Outcomes and Reduce Costs in Stroke Care	Halbert, Kelsey; Bautista, Cynthia	2019	Exclude	Wrong outcomes
Wearable Technology and Mobile Applications for Healthcare	GarcÃ­a-MagariÃ±o, IvÃ¡n; Sarkar, Dilip; Lacuesta, Raquel	2019	Exclude	Wrong outcomes
The Therapist-assisted Online Parenting Strategies (TOPS) program for parents of adolescents with clinical anxiety or depression: Development and feasibility pilot	Fulgoni, Catherine M. F.; Melvin, Glenn A.; Jorm, Anthony F.; Lawrence, Katherine A.; Yap, Marie B. H.	2019	Exclude	Wrong article type
Novel Remote Patient Monitoring System Improves Key Outcomes	Freitag, Tasha B.; Taylor, Glenn; Wick, Linda; Cunningham, Jessica; Alexy, Tamas	2019	Exclude	Wrong article type; Wrong outcomes
1959. Parent Satisfaction and Antibiotic Prescribing for Pediatric Respiratory Infections by Telemedicine	Foster, Charles B; Kathryn, Martinez; Sabella, Camille; Weaver, Gregory; Rothberg, Michael	2019	Exclude	Wrong intervention
Academy of Nutrition and Dietetics: Revised 2019 Standards of Professional Performance for Registered Dietitian Nutritionists (Competent, Proficient, and Expert) in Clinical Nutrition Management	Doley, Jennifer; Clark, Krista; Roper, Shaynee	2019	Exclude	Wrong outcomes
The Cochrane Skin Group	Delamere, Finola; Doney, Liz; Prescott, Laura; Manknell, Shirley	2019	Exclude	Without comparator; Wrong article type
App-Based Tele Ophthalmology: A Novel Method of Rural Eye Care Delivery Connecting Tertiary Eye Care Center and Vision Centers in India	Das, Anthony Vipin; Mididoddi, Shravani; Kammari, Priyanka; Deepthi Davara, Navya; Loomba, Abhinav; Khanna, Rohit; Taneja, Mukesh; Macellari, Velio	2019	Exclude	Not assessing telemedicine for antibiotic stewardship
Statistical Process Control Improves The Feasibility Of Remote Physiological Monitoring In Patients With Chronic Obstructive Pulmonary Disease	Cooper, Christopher B.; Sirichana, Worawan; Neufeld, Eric V.; Taylor, Michael; Wang, Xiaoyan; Dolezal, Brett A.	2019	Exclude	Wrong intervention
The Current and Future Use of Telemedicine in Infectious Diseases Practice	Coombes, Caitlin E.; Gregory, Megan E.	2019	Exclude	Wrong outcomes
Network-Cloud Slicing Definitions for Wi-Fi Sharing Systems to Enhance 5G Ultra Dense Network Capabilities	Carmo, Maxweel; Dantas Silva, Felipe S.; Neto, Augusto VenÃ¢ncio; Corujo, Daniel; Aguiar, Rui; Chessa, Stefano	2019	Exclude	Wrong intervention
Development of a Telehealth Intervention to Improve Access to Live Donor Kidney Transplantation	Cabacungan, A. N.; Diamantidis, C. J.; St. Clair Russell, J.; Strigo, T. S.; Pounds, I.; Alkon, A.; Riley, J. A.; Falkovic, M.; Pendergast, J. F.; Davenport, C. A.; Ellis, M. J.; Sudan, D. L.; Hill-Briggs, F.; Browne, T.; Ephraim, P. L.; Boulware, L. E.	2019	Exclude	Wrong intervention
Randomized comparison of a reduced-visit prenatal care model enhanced with remote monitoring	Butler Tobah, Yvonne S.; LeBlanc, Annie; Branda, Megan E.; Inselman, Jonathan W.; Morris, Megan A.; Ridgeway, Jennifer L.; Finnie, Dawn M.; Theiler, Regan; Torbenson, Vanessa E.; Brodrick, Ellen M.; Meylor de Mooij, Marnie; Gostout, Bobbie; Famuyide, Abimbola	2019	Exclude	Not assessing telemedicine for antibiotic stewardship
Feasibility of a Mobile Health Application To Monitor Recovery and Patient-reported Outcomes after Robot-assisted Radical Prostatectomy	Belarmino, AndrÃ©; Walsh, Ryan; Alshak, Mark; Patel, Neal; Wu, Ray; Hu, Jim C.	2019	Exclude	Wrong intervention
Utilizing clinical video telehealth to improve access and optimize pharmacistsâ role in diabetes management	Baker, Jennifer W.; Forkum, William; McNeal, Jason	2019	Exclude	Wrong outcomes
Tenth International Symposium on Intensive Care and Emergency Medicine for Latin America : Sao Paulo, Brazil. 9 - 13 July, 2019		2019	Exclude	Wrong intervention; Wrong outcomes
Multi-trajectory modeling of home blood pressure telemonitoring utilization among hypertensive patients in China: A latent class growth analysis	Ye, Ting; Zhang, Pei; Ouyang, Zhaolian; Yang, Jiajuan; Xu, Chengzhong; Pan, Zijing; Wu, Zhouzhi; Zhang, Liang; Li, Boyang	2018	Exclude	Wrong intervention
Patient satisfaction with dermatology teleconsultation by using MedX	Wang, Yao-Chin; Ganzorig, Bilegjin; Wu, Chieh-Chen; Iqbal, Usman; Khan, Hafsah Arshed Ali; Hsieh, Wan-Shan; Jian, Wen-Shan; Li, Yu-ChuanÂ	2018	Exclude	Not assessing telemedicine for antibiotic stewardship
A pilot study using telehealth to implement antimicrobial stewardship at two rural Veterans Affairs medical centers	Stevenson, Lauren D.; Banks, Richard E.; Stryczek, Krysttel C.; Crnich, Christopher J.; Ide, Emma M.; Wilson, Brigid M.; Viau, Roberto A.; Ball, Sherry L.; Jump, Robin L. P.	2018	Exclude	Not assessing telemedicine for antibiotic stewardship
Telehealth Utilization Among Occupational Therapists in Oncology Settings: Results From a National Survey	Stein Duker, Leah I.; Sleight, Alix G.	2018	Exclude	Not assessing telemedicine for antibiotic stewardship
The Use of Telemedicine for Penicillin Allergy Skin Testing	Staicu, Mary L.; Holly, Anne Marie; Conn, Kelly M.; Ramsey, Allison	2018	Exclude	Wrong article type; Wrong intervention
A multicentre, randomized controlled trial of telehealth for the management of COPD	Soriano, Joan B.; GarcÃ­a-RÃ­o, Francisco; VÃ¡zquez-Espinosa, Emma; Conforto, Jose Ignacio; Hernando-Sanz, AscensiÃ³n; LÃ³pez-Yepes, Luis; Galera-MartÃ­nez, RaÃºl; Peces-Barba, GermÃ¡n; Gotera-Rivera, Carolina MarÃ­a; PÃ©rez-Warnisher, M. Teresa; Segrelles-Calvo, Gonzalo; Zamarro, Celia; GonzÃ¡lez-Ponce, Pablo; Ramos, M. Inmaculata; Jafri, Syed; Ancochea, Julio	2018	Exclude	Wrong outcomes
Patient preference for time-saving telehealth postoperative visits after routine surgery in an urban setting	Soegaard Ballester, Jacqueline M.; Scott, Mary F.; Owei, Lily; Neylan, Christopher; Hanson, C. William; Morris, Jon B.	2018	Exclude	Wrong article type
The role of the smartphone in the transition from medical student to foundation trainee: a qualitative interview and focus group study	Shenouda, J. E. A.; Davies, B. S.; Haq, I.	2018	Exclude	Wrong intervention
On Using a Mobile Application to Support Teledermatology: A Case Study in an Underprivileged Area in Colombia	SÃ¡enz, Juan Pablo; Novoa, MÃ³nica Paola; Correal, DarÃ­o; Eapen, Bell Raj; MartÃ­nez FernÃ¡ndez, AndrÃ©s	2018	Exclude	Not assessing telemedicine for antibiotic stewardship; Wrong article type
Weaving the health and pharmaceutical care agenda through the themes of the commonwealth heads of government meeting (CHOGM), London 2018	Rutter, V.; Chan, A. H. Y.; Tuck, C.; Bader, L.; Babar, Z. U.; Bates, I.	2018	Exclude	Without comparator
IoT Approaches for Distributed Computing	Prieto, Javier; Amira, Abbes; Bajo, Javier; Mazuelas, Santiago; De la Prieta, Fernando	2018	Exclude	Wrong outcomes
Treating pediatric conjunctivitis without an exam: An evaluation of outcomes and antibiotic usage	Penza, Kristine S.; Murray, Martha A.; Myers, Jane F.; Maxson, Julie; Furst, Joseph W.; Pecina, Jennifer L.	2018	Exclude	Not assessing telemedicine for antibiotic stewardship
Tele-transitions of care. A 12-month, parallel-group, superiority randomized controlled trial protocol, evaluating the use of telehealth versus standard transitions of care in the prevention of avoidable hospital readmissions	Noel, Kimberly; Yagudayev, Shamuel; Messina, Catherine; Schoenfeld, Elinor; Hou, Wei; Kelly, Gerald	2018	Exclude	Without comparator
The Use of Telemental Health to Meet the Mental Health Needs of Women Using Department of Veterans Affairs Services	Moreau, Jessica L.; Cordasco, Kristina M.; Young, Alexander S.; Oishi, Sabine M.; Rose, Danielle E.; Canelo, Ismelda; Yano, Elizabeth M.; Haskell, Sally G.; Hamilton, Alison B.	2018	Exclude	Wrong article type
The Impact of Telemonitoring on 30-day Readmissions for Patients Hospitalized with Heart Failure: A Safety-Net Hospital's Experience	Merchant, Mohammed H.; Alsalem, Ahmed B.; Warnock, Megan; Wirth, Diane; Ogunniyi, Modele O.	2018	Exclude	Wrong intervention
Towards Smart Healthcare: Patient Data Privacy and Security in Sensor-Cloud Infrastructure	Masood, Isma; Wang, Yongli; Daud, Ali; Aljohani, Naif Radi; Dawood, Hassan	2018	Exclude	Wrong intervention
Modeling the effects of telephone nursing on healthcare utilization	Martinsson, Jesper; Gustafsson, Silje	2018	Exclude	Wrong outcomes
Association Between Antibiotic Prescribing for Respiratory Tract Infections and Patient Satisfaction in Direct-to-Consumer Telemedicine	Martinez, Kathryn A.; Rood, Mark; Jhangiani, Nikhyl; Kou, Lei; Boissy, Adrienne; Rothberg, Michael B.	2018	Exclude	Not assessing telemedicine for antibiotic stewardship; Wrong article type
Association between antibiotic prescribing for respiratory tract infections and patient satisfaction: an observational study of direct to consumer telemedicine	Martinez, K. A.; Rood, M.; Jhangiani, N.; Kou, L.; Boissy, A.; Rothberg, M. B.	2018	Exclude	Wrong intervention
Antibiotic Prescribing for Respiratory Tract Infections and Encounter Length: An Observational Study of Telemedicine	Martinez, Kathryn A.; Rood, Mark; Jhangiani, Nikhyl; Boissy, Adrienne; Rothberg, Michael B.	2018	Exclude	Wrong intervention
Cloud-assisted mutual authentication and privacy preservation protocol for telecare medical information systems	Li, Chun-Ta; Shih, Dong-Her; Wang, Chun-Cheng	2018	Exclude	Wrong outcomes
Econsultation to Hematologists from Primary Care: An Assessment of Content and Patient Impact	Leslie, Megan; Park, Sa Ra; Wang, Jennifer; Davidson, Kelly Mercer; Dowdell, Kimberly	2018	Exclude	Not assessing telemedicine for antibiotic stewardship; Wrong intervention
Cochrane in 2017: Opportunities for the research community in China	Kwong, Joey S. W.; Li, Youping; Zhang, Mingming	2018	Exclude	Wrong intervention
Comprehensive vs. Assisted Management of Mood and Pain Symptoms (CAMMPS) trial: Study design and sample characteristics	Kroenke, Kurt; Evans, Erica; Weitlauf, Sharon; McCalley, Stephanie; Porter, Brian; Williams, Tabeel; Baye, Fitsum; Lourens, Spencer G.; Matthias, Marianne S.; Bair, Matthew J.	2018	Exclude	Wrong intervention
Large scale ab initio modeling of structurally uncharacterized antimicrobial peptides reveals known and novel folds	Kozic, Mara; Fox, Stephen J.; Thomas, Jens M.; Verma, Chandra S.; Rigden, Daniel J.	2018	Exclude	Wrong outcomes
Integrating a mobile health applications for self-management to enhance Telecare system	Kao, Hao-Yun; Wei, Chun-Wang; Yu, Min-Chun; Liang, Tyng-Yeu; Wu, Wen-Hsiung; Wu, Yenchun Jim	2018	Exclude	Not assessing telemedicine for antibiotic stewardship
A randomized controlled trial of inhibitory control training for the reduction of alcohol consumption in problem drinkers	Jones, Andrew; McGrath, Elly; Robinson, Eric; Houben, Katrijn; Nederkoorn, Chantal; Field, Matt	2018	Exclude	Wrong intervention; Wrong outcomes
eSkin: Study on the Smartphone Application for Early Detection of Malignant Melanoma	Jaworek-Korjakowska, Joanna; Kleczek, Pawel; Buhari, Seyed M.	2018	Exclude	Wrong outcomes
Brief strategic therapy and cognitive behavioral therapy for women with binge eating disorder and comorbid obesity: A randomized clinical trial one-year follow-up	Jackson, Jeffrey B.; Pietrabissa, Giada; Rossi, Alessandro; Manzoni, Gian Mauro; Castelnuovo, Gianluca	2018	Exclude	Not assessing telemedicine for antibiotic stewardship; Without comparator
Predicting treatment outcome of drug-susceptible tuberculosis patients using machine-learning models	Hussain, Owais A.; Junejo, Khurum N.	2018	Exclude	Not assessing telemedicine for antibiotic stewardship
Remote telemonitoring of cardiovascular patients: Benefits, barriers, new suggestions	Hashemi, Ashkan; Nourbakhsh, Sormeh; Tehrani, Pedram; Karimi, Alireza	2018	Exclude	Wrong outcomes
Quality Assurance in Telehealth: Adherence to Evidence-Based Indicators	Halpren-Ruder, Daniel; Chang, Anna Marie; Hollander, Judd E.; Shah, Anuj	2018	Exclude	Wrong outcomes
Utilization of Smartphone Applications by Anesthesia Providers	Green, Michael S.; Mathew, Johann J.; Gundigi Venkatesh, Archana; Green, Parmis; Tariq, Rayhan; Petak, Ferenc	2018	Exclude	Wrong article type; Wrong outcomes
The Current State of Antimicrobial Stewardship: Challenges, Successes, and Future Directions	Emberger, Jennifer; Tassone, Dan; Stevens, Michael P.; Markley, J. Daniel	2018	Exclude	Wrong intervention
Remote Monitoring of Patients With Heart Failure: A White Paper From the Heart Failure Society of America Scientific Statements Committee	Dickinson, Michael G.; Allen, Larry A.; Albert, Nancy A.; DiSalvo, Thomas; Ewald, Gregory A.; Vest, Amanda R.; Whellan, David J.; Zile, Michael R.; Givertz, Michael M.	2018	Exclude	Without comparator; Wrong intervention
Antibiotic-resistant Escherichia coli from retail poultry meat with different antibiotic use claims	Davis, G. S.; Waits, K.; Nordstrom, L.; Grande, H.; Weaver, B.; Papp, K.; Horwinski, J.; Koch, B.; Hungate, B. A.; Liu, C. M.; Price, L. B.	2018	Exclude	Wrong intervention
Managing diabetic foot infections: a survey of Australasian infectious diseases clinicians	Commons, R. J.; Raby, E.; Athan, E.; Bhally, H.; Chen, S.; Guy, S.; Ingram, P. R.; Lai, K.; Lemoh, C.; Lim, L. L.; Manning, L.; Miyakis, S.; O'Reilly, M.; Roberts, A.; Sehu, M.; Torda, A.; Vicaretti, M.; Lazzarini, P. A.	2018	Exclude	Wrong outcomes
NFVMon: Enabling Multioperator Flow Monitoring in 5G Mobile Edge Computing	Chirivella-Perez, Enrique; GutiÃ©rrez-Aguado, Juan; Alcaraz-Calero, Jose M.; Wang, Qi; Huang, Chun-Hsian	2018	Exclude	Without comparator; Wrong article type
The rationale, design, and methods of a randomized, controlled trial to evaluate the effectiveness of collaborative telecare in preserving function among patients with late stage cancer and hematologic conditions	Cheville, Andrea L.; Moynihan, Timothy; Basford, Jeffrey R.; Nyman, John A.; Tuma, Marty L.; Macken, Debra A.; Therneau, Terry; Satelel, Daniel; Kroenke, Kurt	2018	Exclude	Not assessing telemedicine for antibiotic stewardship; Wrong outcomes
Working From Home: An Initial Pilot Examination of Videoconferencing-Based Cognitive Behavioral Therapy for Anxious Youth Delivered to the Home Setting	Carpenter, Aubrey L.; Pincus, Donna B.; Furr, Jami M.; Comer, Jonathan S.	2018	Exclude	Not assessing telemedicine for antibiotic stewardship; Wrong intervention
Multifaceted Interventions at Skilled Nursing and Long Term Care Facilities Reduce 30 day Heart failure Readmissions	Callihan, Michaelle; Murali, Srinivas; Neal, Alison; Robinson, Lexi; Kyluck, Nicole Spellman; Hadi, Azam	2018	Exclude	Not assessing telemedicine for antibiotic stewardship; Wrong article type
Combining store-and-forward pictures and videoconferencing for outpatient burn follow-up care	Brownson, Elisha G.; Wong, Joshua; Cannon, Cathie; Thompson, Callie M.; Mandell, Samuel P.; Gibran, Nicole S.; Muffley, Lara; Pham, Tam N.	2018	Exclude	Not assessing telemedicine for antibiotic stewardship
WS12.3 Telehealth monitoring for home intravenous antibiotics in cystic fibrosis	Blanch, L.; Gurney, A.; Watkins, R.; Anderson, A.; Echevarria, C.; Doe, S.; Bourke, S. J.	2018	Exclude	Wrong outcomes
Meeting the challenge for effective antimicrobial stewardship programs in regional, rural and remote hospitals - what can we learn from the published literature?	Bishop, Jaclyn; Kong, David Cm; Schulz, Thomas R.; Thursky, Karin A.; Buising, Kirsty L.	2018	Exclude	Wrong article type; Wrong intervention
Telehealth and Legal Implications for Nurse Practitioners	Balestra, Melanie	2018	Exclude	Wrong article type; Wrong intervention
The role of digital health in making progress toward Sustainable Development Goal (SDG) 3 in conflict-affected populations	Asi, Yara M.; Williams, Cynthia	2018	Exclude	Wrong outcomes
Adapting nurse competence to future patient needs using Checkland's Soft Systems Methodology	Å½eleznik, Danica; Kokol, Peter; BlaÅ¾un VoÅ¡ner, Helena	2017	Exclude	Wrong intervention
A Smart Telecare System at Digital Home: Perceived Usefulness, Satisfaction, and Expectations for Healthcare Professionals	Vadillo, Laura; MartÃ­n-Ruiz, MarÃ­a Luisa; Pau, IvÃ¡n; Conde, Rafael; Valero, Miguel Ãngel; AndÃ², Bruno	2017	Exclude	Wrong article type; Wrong outcomes
Antimicrobial Stewardship and Telehealth for Critical Access and Regional Hospitals	STEVENS, RYAN W	2017	Exclude	Wrong intervention
216 - Heart Failure Care Management Program Utilizing Telehealth Technology Yields Readmission Rates Lower Than the State Averge	Stampehl, Mark R.; Jennison, Stephen Henry; Call, Claire; Hickey, Susan; Sarkar, Shantanu; Norman, Holly S.	2017	Exclude	Not assessing telemedicine for antibiotic stewardship
37th International Symposium on Intensive Care and Emergency Medicine (part 2 of 3)	Rob, D.; Å punda, R.; Lindner, J.; Å malcovÃ¡, J.; Å mÃ­d, O.; KovÃ¡rnÃ­k, T.; Linhart, A.; BÃ¬lohlÃ¡vek, J.; Marinoni, M. M.; Cianchi, G.; Trapani, S.; Migliaccio, M. L.; Gucci, L.; Bonizzoli, M.; Cramaro, A.; Cozzolino, M.; Valente, S.; Peris, A.; Grins, E.; Kort, E.; Weiland, M.; Shresta, N. Manandhar; Davidson, P.; Algotsson, L.; Fitch, S.; Marco, G.; Sturgill, J.; Lee, S.; Dickinson, M.; Boe…	2017	Exclude	Wrong article type; Wrong intervention
A Hepatitis C Educational Needs Assessment of Canadian Healthcare Providers	Naghdi, Reza; Seto, Karen; Klassen, Carolyn; Emokpare, Didi; Conway, Brian; Kelley, Melissa; Yoshida, Eric; Shah, Hemant A.; Montano-Loza, Aldo J.	2017	Exclude	Wrong outcomes
Impact of a telemedicine eICU cart on sepsis management in a community hospital emergency department	Machado, Shana M.; Wilson, Erika H.; Elliott, John O.; Jordan, Kim	2017	Exclude	Wrong intervention
Development of an intervention to reduce antibiotic use for childhood coughs in UK primary care using critical synthesis of multi-method research	Lucas, P. J.; Ingram, J.; Redmond, N. M.; Cabral, C.; Turnbull, S. L.; Hay, A. D.	2017	Exclude	Wrong intervention
Patient perspectives on wait times and the impact on their life: A waiting room survey in a chronic pain clinic	Liddy, Clare; Poulin, Patricia A.; Hunter, ZoÃ«; Smyth, Catherine; Keely, Erin	2017	Exclude	Wrong outcomes
Telehealth and patient satisfaction: a systematic review and narrative analysis	Kruse, C. S.; Krowski, N.; Rodriguez, B.; Tran, L.; Vela, J.; Brooks, M.	2017	Exclude	Wrong outcomes
Telehealth in the Delivery of Home Dialysis Care: Catching up With Technology	Krishna, Vinay N.; Managadi, Kamesha; Smith, Michael; Wallace, Eric	2017	Exclude	Not assessing telemedicine for antibiotic stewardship; Wrong outcomes
Some Thumbs Up, Some Down, on Telehealth Quality of Care	Kirkner, Richard Mark	2017	Exclude	Not assessing telemedicine for antibiotic stewardship
An innovative approach to improve ear, nose and throat surgical access for remote living Cape York Indigenous children	Jacups, Susan P.; Newman, Denise; Dean, Deborah; Richards, Ann; McConnon, Kate M.	2017	Exclude	Wrong intervention; Wrong outcomes
Use of Video Directly Observed Therapy for Treatment of Latent Tuberculosis Infection - Johnson County, Kansas, 2015	Holzschuh, Elizabeth Lawlor; Province, Stacie; Johnson, Krystle; Walls, Caitlin; Shemwell, Cathy; Martin, Gary; Showalter, Amy; Dunlay, Jennifer; Conyers, Andrew; Griffin, Phil; Tausz, Nancy	2017	Exclude	Wrong intervention
Interactive home telehealth and burns: A pilot study	Hickey, Sean; Gomez, Jason; Meller, Benjamin; Schneider, Jeffery C.; Cheney, Meredith; Nejad, Shamim; Schulz, John; Goverman, Jeremy	2017	Exclude	Wrong outcomes
Virtual Visits for Acute, Nonurgent Care: A Claims Analysis of Episode-Level Utilization	Gordon, Aliza S.; Adamson, Wallace C.; DeVries, Andrea R.	2017	Exclude	Wrong intervention; Wrong outcomes
Novel approaches to support breast cancer survivorship care models	Gast, Kelly C.; Allen, Summer V.; Ruddy, Kathryn J.; Haddad, Tufia C.	2017	Exclude	Wrong outcomes
The eSexual Health Clinic system for management, prevention, and control of sexually transmitted infections: exploratory studies in people testing for Chlamydia trachomatis	Estcourt, Claudia S.; Gibbs, Jo; Sutcliffe, Lorna J.; Gkatzidou, Voula; Tickle, Laura; Hone, Kate; Aicken, Catherine; Lowndes, Catherine M.; Harding-Esch, Emma M.; Eaton, Sue; Oakeshott, Pippa; Szczepura, Ala; Ashcroft, Richard E.; Copas, Andrew; Nettleship, Anthony; Sadiq, S. Tariq; Sonnenberg, Pam	2017	Exclude	Wrong article type
Temporal Image Comparison (Serial Imaging) in Assessing Pigmented Lesions	Drugge, Rhett J.; Drugge, Elizabeth D.	2017	Exclude	Wrong intervention
Service provider perceptions of telerehabilitation as an additional service delivery option within an Australian neurosurgical and orthopaedic physiotherapy screening clinic: A qualitative study	Cottrell, Michelle A.; Hill, Anne J.; O'Leary, Shaun P.; Raymer, Maree E.; Russell, Trevor G.	2017	Exclude	Wrong outcomes
Improving Health and Reducing Comorbidity Associated with HIV: The Development of TAVIE en santé, a Web-Based Tailored Intervention to Support the Adoption of Health Promoting Behaviors among People Living with HIV	José Côté 1, Sylvie Cossette 2, Pilar Ramirez-Garcia 3, Geneviève Rouleau 4, Patricia Auger 4, François Boudreau 5, Marie-Pierre Gagnon 6	2017	Exclude	Wrong outcomes
An enhanced dynamic ID-based authentication scheme for telecare medical information systems	Chaturvedi, Ankita; Mishra, Dheerendra; Mukhopadhyay, Sourav	2017	Exclude	Wrong outcomes
Chapter Six - The Promise of Telepractice to Address Functional and Behavioral Needs of Persons With Autism Spectrum Disorder	Casale, Ellen G.; Stainbrook, J. Alacia; Staubitz, John E.; Weitlauf, Amy S.; JuÃ¡rez, A. Pablo; Hodapp, Robert M.; Fidler, Deborah J.	2017	Exclude	Without comparator
Evolving techniques in text-based medical consultation - Physicians' long-term experiences at an Ask the doctor service	Anna Bell Björk 1, Helene Hillborg 1, Marika Augutis 1, Göran Umefjord 2	2017	Exclude	Not assessing telemedicine for antibiotic stewardship
The value of participatory development to support antimicrobial stewardship with a clinical decision support system	Beerlage-de Jong, Nienke; Wentzel, Jobke; Hendrix, Ron; van Gemert-Pijnen, Lisette	2017	Exclude	Not assessing telemedicine for antibiotic stewardship
Technology to Support Integrated Antimicrobial Stewardship Programs: A User Centered and Stakeholder Driven Development Approach	Beerlage-de Jong, Nienke; van Gemert-Pijnen, Lisette; Wentzel, Jobke; Hendrix, Ron; Siemons, Liseth	2017	Exclude	Wrong intervention; Wrong outcomes
Improving the electronic nexus between generalists and specialists: A public health imperative?	Young, Michael J.; Pham, Julien	2016	Exclude	Without comparator
60 - Utilizing Telehealth Technology in Rural Alberta to Improve Glycemia in Patients with Type 2 Diabetes Mellitus	Winterstein, Jeffrey	2016	Exclude	Not assessing telemedicine for antibiotic stewardship; Wrong article type
Antibiotic information application offers nurses quick support	Wentzel, Jobke; van Drie-Pierik, Regine; Nijdam, Lars; Geesing, Jos; Sanderman, Robbert; van Gemert-Pijnen, Julia E. W. C.	2016	Exclude	Without comparator; Wrong outcomes
Competencies required for nursing telehealth activities: A Delphi-study	van Houwelingen, Cornelis T. M.; Moerman, Anna H.; Ettema, Roelof G. A.; Kort, Helianthe S. M.; ten Cate, Olle	2016	Exclude	Without comparator
Pediatric Telehealth: Opportunities and Challenges	Utidjian, Levon; Abramson, Erika	2016	Exclude	Without comparator
Using Project Echo Telementoring to Improve Sickle Cell Disease Care in the Midwest	Shook, Lisa Marie; Farrell, Christina Bennett; Kalinyak, Karen A.; Nelson, Stephen C.; Hardesty, Brandon M.; Rampersad, Angeli; Saving, Kay Linn; Witten-Shurney, Wanda; Panepinto, Julie; Calabrese, Trisha; Crosby, Lori E.; Ware, Russell E.	2016	Exclude	Wrong outcomes
Does well-child care education improve consultations and medication management for childhood fever and common infections? A systematic review	Peetoom, Kirsten K. B.; Smits, Jacqueline J. M.; Ploum, Luc J. L.; Verbakel, Jan Y.; Dinant, Geert-Jan; Cals, Jochen W. L.	2016	Exclude	Wrong outcomes
Influences on teleconsultation project utilization rates: the role of dominant logic	Paul, D. L.; McDaniel, R. R., Jr.	2016	Exclude	Not assessing telemedicine for antibiotic stewardship
Inflammation Thread Runs across Medical Laboratory Specialities	Nydegger, Urs; Lung, Thomas; Risch, Lorenz; Risch, Martin; Medina Escobar, Pedro; Bodmer, Thomas; Rosa, Jose C.	2016	Exclude	Not assessing telemedicine for antibiotic stewardship; Wrong article type
Improving Healthcare Team Collaboration in Hospital Transfers through Cloud-Based Mobile Systems	Neyem, Andres; Carrillo, Marie J.; Jerez, Claudio; Valenzuela, Guillermo; Risso, Nicolas; Benedetto, Jose I.; Rojas-Riethmuller, Juan S.; Fortino, Giancarlo	2016	Exclude	Wrong intervention
An Evidence-Based Antimicrobial Stewardship Smartphone App for Hospital Outpatients: Survey-based Needs Assessment Among Patients	Micallef, Christianne; McLeod, Monsey; Castro-SÃ¡nchez, Enrique; Gharbi, Myriam; Charani, Esmita; Moore, Luke Sp; Gilchrist, Mark; Husson, Fran; Costelloe, Ceire; Holmes, Alison H.	2016	Exclude	Without comparator; Wrong article type
Towards the just and sustainable use of antibiotics	Merrett, G. L.; Bloom, G.; Wilkinson, A.; MacGregor, H.	2016	Exclude	Not assessing telemedicine for antibiotic stewardship
Telehealth, Computer-, and Internet-Based Approaches to Treating Depression and Anxiety	Lubin, R. E.; Jordan, A. H.; Wortmann, J. H.; Larson, J. L.; Litz, B. T.; Friedman, Howard S.	2016	Exclude	Without comparator; Wrong article type
Optimisation of complex health interventions prior to a randomised controlled trial: a scoping review of strategies used	Levati, S.; Campbell, P.; Frost, R.; Dougall, N.; Wells, M.; Donaldson, C.; Hagen, S.	2016	Exclude	Wrong outcomes
Investigating the Challenges and Opportunities in Home Care to Facilitate Effective Information Technology Adoption	Koru, GÃ¼neÅ; Alhuwail, Dari; Topaz, Maxim; Norcio, Anthony F.; Mills, Mary Etta	2016	Exclude	Without comparator
Outpatient virtual clinical encounters after complex surgery for cancer: a prospective pilot study of âTeleDischargeâ	Katz, Matthew H. G.; Slack, Rebecca; Bruno, Morgan; McMillan, Jermaine; Fleming, Jason B.; Lee, Jeffrey E.; Bednarski, Brian; Papadopoulos, John; Matin, Surena F.	2016	Exclude	Wrong intervention
Effects of antenatal lipopolysaccharide and postnatal hyperoxia on airway reactivity and remodeling in a neonatal mouse model	Faksh, A.; Britt, R. D., Jr.; Vogel, E. R.; Kuipers, I.; Thompson, M. A.; Sieck, G. C.; Pabelick, C. M.; Martin, R. J.; Prakash, Y. S.	2016	Exclude	Wrong article type
Transitional interventions from the emergency room: impact of clinical pharmacists and telehealth services on acute care utilization (TIER project)	Dickey, S.; Gee, J.; Hicho, M.; Melnyk, P.; Panning, D.; LaForest, S.	2016	Exclude	Not assessing telemedicine for antibiotic stewardship; Wrong article type
Antimicrobial Stewardship in a Long-Term Acute Care Hospital Using Offsite Electronic Medical Record Audit	Beaulac, Kirthana; Corcione, Silvia; Epstein, Lauren; Davidson, Lisa E.; Doron, Shira	2016	Exclude	Wrong outcomes
Acceptance and commitment therapy for depression	Zettle, Robert D.	2015	Exclude	Wrong outcomes
Assessing the implementability of telehealth interventions for self-management support: a realist review	Vassilev, I.; Rowsell, A.; Pope, C.; Kennedy, A.; O'Cathain, A.; Salisbury, C.; Rogers, A.	2015	Exclude	Without comparator; Wrong intervention
Antibiotic Prescribing for Acute Respiratory Infections in Direct-to-Consumer Telemedicine Visits	Uscher-Pines, Lori; Mulcahy, Andrew; Cowling, David; Hunter, Gerald; Burns, Rachel; Mehrotra, Ateev	2015	Exclude	Wrong article type; Wrong intervention
Access and Quality of Care in Direct-to-Consumer Telemedicine	Uscher-Pines, Lori; Mulcahy, Andrew; Cowling, David; Hunter, Gerald; Burns, Rachel; Mehrotra, Ateev	2015	Exclude	Not assessing telemedicine for antibiotic stewardship
The Emerging Adult with Inflammatory Bowel Disease: Challenges and Recommendations for the Adult Gastroenterologist	Trivedi, Itishree; Keefer, Laurie; HernÃ¡ndez, Vicent	2015	Exclude	Without comparator; Wrong article type
Labview Based ECG Patient Monitoring System for Cardiovascular Patient Using SMTP Technology	Singh, Om Prakash; Mekonnen, Dawit; Malarvili, M. B.; Iriguchi, Norio	2015	Exclude	Not assessing telemedicine for antibiotic stewardship
Minding the gap: Interprofessional communication during inpatient and post discharge chasm care	Scotten, Mitzi; Manos, Eva LaVerne; Malicoat, Allison; Paolo, Anthony M.	2015	Exclude	Not assessing telemedicine for antibiotic stewardship; Wrong article type
Acceptability of robot-assisted therapy for disruptive behavior problems in children	Rabbitt, Sarah M.; Kazdin, Alan E.; Hong, Joanna H.	2015	Exclude	Wrong intervention
Telemedicine in Parkinson's disease: A patient perspective at a tertiary care centre	Qiang, Judy K.; Marras, Connie	2015	Exclude	Wrong intervention
Telemedicine and E-Learning in a Primary Care Setting in Sudan: The Experience of the Gezira Family Medicine Project	Mohamed, K. G.; Hunskaar, S.; Abdelrahman, S. H.; Malik, E. M.; De Maeseneer, Jan	2015	Exclude	Not assessing telemedicine for antibiotic stewardship
Is the quality of primary healthcare services influenced by the healthcare centre's type of ownership?-An observational study of patient perceived quality, prescription rates and follow-up routines in privately and publicly owned primary care centres	Maun, A.; Wessman, C.; Sundvall, P. D.; Thorn, J.; Bjorkelund, C.	2015	Exclude	Wrong article type
Computer-supported feedback message tailoring: theory-informed adaptation of clinical audit and feedback for learning and behavior change	Landis-Lewis, Z.; Brehaut, J. C.; Hochheiser, H.; Douglas, G. P.; Jacobson, R. S.	2015	Exclude	Wrong outcomes
Assaying Cell Cycle Status Using Flow Cytometry	Kim, K. H.; Sederstrom, J. M.	2015	Exclude	Not assessing telemedicine for antibiotic stewardship; Without comparator
Content, Utilization and Impact of a Hematology e-Consultation Service	Khamisa, Karima; Fogel, Adam; Liddy, Clare; Keely, Erin; Afkham, Amir	2015	Exclude	Wrong outcomes
Teleultrasound: Historical Perspective and Clinical Application	Ferreira, Adilson Cunha; OâMahony, Edward; Oliani, Antonio HÃ©lio; Araujo JÃºnior, Edward; da Silva Costa, Fabricio; Pavlopoulos, Sotiris A.	2015	Exclude	Not assessing telemedicine for antibiotic stewardship; Wrong intervention
Home Telehealth Done in an Integrated Disease Management Program Results in Substantial Cost Savings and Reduction in Healthcare Utilization	Dickinson, Michael G.; Vos, Kevin L.	2015	Exclude	Without comparator
Workload and management of childhood fever at general practice out-of-hours care: an observational cohort study	de Bont, Eefje G. P. M.; Lepot, Julie M. M.; Hendrix, Dagmar A. S.; Loonen, Nicole; Guldemond-Hecker, Yvonne; Dinant, Geert-Jan; Cals, Jochen W. L.	2015	Exclude	Wrong intervention; Wrong outcomes
Transforming the Endocrine Consult: Asynchronous Provider Consultations	Cruz, Marisa L.; Gleason, Nathaniel; Wang, Michael; Wrenn, Katherine; Gonzales, Ralph	2015	Exclude	Not assessing telemedicine for antibiotic stewardship
Introduction to the Special Series: Applying New Technologies to Extend the Scope and Accessibility of Mental Health Care	Comer, Jonathan S.	2015	Exclude	Wrong outcomes
Healthcare providersâ perceptions of barriers in implementing of home telecare in Taiwan: A qualitative study	Chiang, Kuei-Feng; Wang, Hsiu-Hung; Chien, I. Kuang; Liou, Jhao-Kun; Hung, Chung-Lieh; Huang, Chien-Min; Yang, Feng-Yueh	2015	Exclude	Without comparator; Wrong outcomes
The Patient Remote Intervention and Symptom Management System (PRISMS) - a Telehealth- mediated intervention enabling real-time monitoring of chemotherapy side-effects in patients with haematological malignancies: study protocol for a randomised controlled trial	Breen, S.; Ritchie, D.; Schofield, P.; Hsueh, Y. S.; Gough, K.; Santamaria, N.; Kamateros, R.; Maguire, R.; Kearney, N.; Aranda, S.	2015	Exclude	Wrong article type
Scheduling in Sensor Grid Middleware for Telemedicine Using ABC Algorithm	Vigneswari, T.; Mohamed, M. A. Maluk; Hu, Fei	2014	Exclude	Without comparator; Wrong intervention
A Comprehensive Review of Serious Games in Health Professions	Ricciardi, Francesco; De Paolis, Lucio Tommaso; Sun, Hanqiu	2014	Exclude	Wrong intervention; Wrong outcomes
E-Learning in Obstetrics and HIV: Utilizing Online Interactive Scenarios to Replicate Critical Decision Making Moments	Rhoads Kinder, Sarah J.; Cherepski, Adam; Freeman, Keith	2014	Exclude	Wrong outcomes
Rural access to clinical pharmacy services	Patterson, Brandon J.; Kaboli, Peter J.; Tubbs, Traviss; Alexander, Bruce; Lund, Brian C.	2014	Exclude	Wrong intervention
Antimicrobial Polymers	Jain, Anjali; Duvvuri, L. Sailaja; Farah, Shady; Beyth, Nurit; Domb, Abraham J.; Khan, Wahid	2014	Exclude	Wrong outcomes
Utilization of telemedicine in the U.S. military in a deployed setting	Hwang, Jane S.; Lappan, Charles M.; Sperling, Leonard C.; Meyerle, Jon H.	2014	Exclude	Wrong intervention; Wrong outcomes
Virtual Visits in Home Health Care for Older Adults	Anne Marie Lunde Husebø 1, Marianne Storm 1	2014	Exclude	Without comparator
Internet interventions to support lifestyle modification for diabetes management: A systematic review of the evidence	Cotter, Alexander P.; Durant, Nefertiti; Agne, April A.; Cherrington, Andrea L.	2014	Exclude	Wrong outcomes
Utilization of Home Telehealth in a Weight Management Program	Carroll, P. A.; Eldred, M.; Hyatt, J. T.; Bryant, P.	2014	Exclude	Without comparator; Wrong intervention
What is New and Innovative in Emergency Neurosurgery? Emerging Diagnostic Technologies Provide Better Care and Influence Outcome: A Specialist Review	Zisakis, Athanasios K.; Varsos, Vassilios; Exadaktylos, Aristomenis; Kyriakou, Efthyvolos	2013	Exclude	Without comparator; Wrong article type
Project Access: Strategies to improve care for children and youth with epilepsy: Illustrations of recommendations in the IOM report on the epilepsies	Wagner, Janelle L.; Levisohn, Paul M.; Onufer, Charles N.; Uchegbu, Gloria C.; Fletcher, Linda; Zupanc, Mary; Browne, Mimi	2013	Exclude	Wrong outcomes
Connecting with patients and instilling realism in an era of emerging communication possibilities: A review on palliative care communication heading to telecare practice	van Gurp, Jelle; Hasselaar, Jeroen; van Leeuwen, Evert; Hoek, Patrick; Vissers, Kris; van Selm, Martine	2013	Exclude	Wrong outcomes
A Collaborative Initiative to Utilize Telehealth Medicine for Veterans With Congestive Heart Failure to Reduce Hospital Readmissions	Ulahannan, John; Singh, Shoma; Dalal, Pratik; Humphreys, Dean; Mitchell, Joan; Ryu, Changwan	2013	Exclude	Not assessing telemedicine for antibiotic stewardship; Wrong intervention
The Cochrane Skin Group: a vanguard for developing and promoting evidence-based dermatology	Reddi, Anand; Prescott, Laura; Doney, Elizabeth; Delamere, Finola; Kollipara, Ramya; Dellavalle, Robert P.; Williams, Hywel C.	2013	Exclude	Wrong article type
Open-Source Telemedicine Platform for Wireless Medical Video Communication	Panayides, A.; Eleftheriou, I.; Pantziaris, M.; Krupinski, E. A.	2013	Exclude	Wrong intervention
The Cochrane Tobacco Addiction Group	Mehta, Monaz	2013	Exclude	Not assessing telemedicine for antibiotic stewardship
Design and Customization of Telemedicine Systems	MartÃ­nez-AlcalÃ¡, Claudia I.; MuÃ±oz, Mirna; Monguet-Fierro, Josep; Alor-HernÃ¡ndez, Giner	2013	Exclude	Wrong intervention
Cloning and Heterologous Expression of the Aurachin RE Biosynthesis Gene Cluster Afford a New Cytochrome P450 for Quinoline N-Hydroxylation	Kitagawa, Wataru; Ozaki, Taro; Nishioka, Taiki; Yasutake, Yoshiaki; Hata, Miyako; Nishiyama, Makoto; Kuzuyama, Tomohisa; Tamura, Tomohiro	2013	Exclude	Without comparator; Wrong intervention
A Framework for Sustainable Implementation of E-Medicine in Transitioning Countries	Isabalija, Stephen Robert; Mbarika, Victor; Kituyi, Geoffrey Mayoka; Winkens, Ron A.	2013	Exclude	Wrong article type
What matters to older people with assisted living needs? A phenomenological analysis of the use and non-use of telehealth and telecare	Greenhalgh, Trisha; Wherton, Joe; Sugarhood, Paul; Hinder, Sue; Procter, Rob; Stones, Rob	2013	Exclude	Wrong outcomes
Crosslinked QA-PEI nanoparticles: synthesis reproducibility, chemical modifications, and stability study	Farah, Shady; Khan, Wahid; Farber, Ira; Kesler-Shvero, Dana; Beyth, Nurit; Weiss, Ervin I.; Domb, Abraham J.	2013	Exclude	Wrong intervention; Wrong outcomes
Antimicrobial stewardship through telemedicine in a community hospital in Southern Brazil	dos Santos, Rodrigo Pires; Deutschendorf, Caroline; Carvalho, Otavio Fontoura; Timm, Robert; Sparenberg, Adolfo	2013	Exclude	Not assessing telemedicine for antibiotic stewardship
Celebrating 20 Years of the International Cochrane Collaboration	Bellorini, Jenny; Schilder, Anne G. M.; Burton, Martin J.	2013	Exclude	Wrong intervention
Implementation of an antimicrobial stewardship program in a rural hospital	Yam, Peggy; Fales, Dalari; Jemison, John; Gillum, Michael; Bernstein, Michael	2012	Exclude	Wrong intervention
The Role of Anticoagulation Clinics in the Era of New Oral Anticoagulants	Testa, Sophie; Paoletti, Oriana; Zimmermann, Anke; Bassi, Laura; Zambelli, Silvia; Cancellieri, Emilia; Ageno, Walter	2012	Exclude	Without comparator; Wrong outcomes
The effectiveness of systemic antimicrobial treatment in canine superficial and deep pyoderma: a systematic review	Summers, Jennifer F.; Brodbelt, David C.; Forsythe, Peter J.; Loeffler, Anette; Hendricks, Anke	2012	Exclude	Wrong outcomes
A Modeled Analysis of Telehealth Methods for Treating Pressure Ulcers after Spinal Cord Injury	Smith, Mark W.; Hill, Michelle L.; Hopkins, Karen L.; Kiratli, B. Jenny; Cronkite, Ruth C.; Demiris, George	2012	Exclude	Wrong article type; Wrong intervention
Three Principles for Determining the Relevancy of Store-and-Forward and Live Interactive Telemedicine: Reinterpreting Two Telemedicine Research Reviews and Other Research	Locatis, Craig; Ackerman, Michael	2012	Exclude	Not assessing telemedicine for antibiotic stewardship; Wrong outcomes
Biometrics and Biosecurity	Kim, Tai-hoon; Mohammed, Sabah; Ramos, Carlos; Gervasi, Osvaldo; Fang, Wai-Chi; Stoica, Adrian	2012	Exclude	Without comparator; Wrong article type
The CDM-Net Project: The Development, Implementation and Evaluation of a Broadband-Based Network for Managing Chronic Disease	Jones, Kay; Dunning, Trisha; Costa, Beth; Fitzgerald, Kristine; Adaji, Akuh; Chapman, Colin; Piterman, Leon; Paterson, Moira; Schattner, Peter; Catford, John; Jackson, Claire	2012	Exclude	Wrong outcomes
How relevant is the Cochrane Database of Systematic Reviews to nursing care?	Geurden, Bart J. G.; Stern, Cindy; Piron, CÃ©cile; Gobert, Micheline	2012	Exclude	Wrong article type; Wrong outcomes
Development of standardized clinical training cases for diagnosis of sexual abuse using a secure telehealth application	Frasier, Lori D.; Thraen, Ioana; Kaplan, Rich; Goede, Patricia	2012	Exclude	Wrong intervention
Antimicrobial Potential of Copper-Containing Titanium Surfaces Generated by Ion Implantation and Dual High Power Impulse Magnetron Sputtering	Finke, Birgit; Polak, Martin; Hempel, Frank; Rebl, Henrike; Zietz, Carmen; Stranak, Vitezslav; Lukowski, Gerold; Hippler, Rainer; Bader, Rainer; Nebe, J. Barbara; Weltmann, Klaus-Dieter; SchrÃ¶der, Karsten	2012	Exclude	Wrong intervention
Multidrug resistance is common in Escherichia coli associated with ileal Crohn's disease	Dogan, Belgin; Scherl, Ellen; Bosworth, Brian; Yantiss, Rhonda; Altier, Craig; McDonough, Patrick L.; Jiang, Zhi-Dong; DuPont, Herbert L.; Garneau, Philippe; Harel, Josee; Rishniw, Mark; Simpson, Kenneth W.	2012	Exclude	Without comparator; Wrong outcomes
The Past, Present, and Future of Public Health Surveillance	Choi, Bernard C. K.; Eriksson, K.; Mastrangelo, G.	2012	Exclude	Wrong intervention; Wrong outcomes
A feasibility study to investigate the acceptability and potential effectiveness of a telecare service for older people with chronic obstructive pulmonary disease	Chau, Janita Pak-Chun; Lee, Diana Tze-Fan; Yu, Doris Sau-Fung; Chow, Alice Yeung-Ming; Yu, Wai-Cho; Chair, Sek-Ying; Lai, Adela S. F.; Chick, Yuk-Ling	2012	Exclude	Without comparator; Wrong article type
Use of indirect comparison methods in systematic reviews: a survey of Cochrane review authors	Abdelhamid, Asmaa S.; Loke, Yoon K.; Parekh-Bhurke, Sheetal; Chen, Yen-Fu; Sutton, Alex; Eastwood, Alison; Holland, Richard; Song, Fujian	2012	Exclude	Not assessing telemedicine for antibiotic stewardship; Wrong intervention
An Integrated Framework to Achieve Interoperability in Person-Centric Health Management	Vergari, Fabio; Salmon Cinotti, Tullio; D'Elia, Alfredo; Roffia, Luca; Zamagni, Guido; Lamberti, Claudio; Pare, Guy	2011	Exclude	Wrong intervention
Interactions and outcomes using the Social Relations Model in a health care group	Shea, Kimberly	2011	Exclude	Wrong outcomes
Established users and the making of telecare work in long term condition management: Implications for health policy	Rogers, Anne; Kirk, Sue; Gately, Claire; May, Carl R.; Finch, Tracy	2011	Exclude	Wrong outcomes
Connecting Hospitalized Patients with Their Families: Case Series and Commentary	Parsapour, Kourosh; Kon, Alexander A.; Dharmar, Madan; McCarthy, Amy K.; Yang, Hsuan-Hui; Smith, Anthony C.; Carpenter, Janice; Sadorra, Candace K.; Farbstein, Aron D.; Hojman, Nayla M.; Wold, Gary L.; Marcin, James P.; Demiris, George	2011	Exclude	Without comparator
Participation development of a cross-border antibiotic stewardship program as part of the EURSAFETY HEALTH-NET web 2.0 platform	Limburg, M. V.; Hendrix, R.; Karreman, J.; Wentzel, J.; Gemert-Pijnen, L. V.	2011	Exclude	Not assessing telemedicine for antibiotic stewardship; Wrong article type
The Anatomy of Teleneurosurgery in China	Gao, Xiaohong; Nicogossian, Arnauld	2011	Exclude	Wrong article type
The Cochrane Collaboration: International activity within Cochrane Review Groups in the first decade of the twenty-first century	Allen, Claire; Richmond, Kiley	2011	Exclude	Wrong intervention
Using Cochrane reviews for oral diseases	Worthington, H. V.; Glenny, A. M.; Mauleffinch, L. Fernandez; Daly, F.; Clarkson, J.	2010	Exclude	Wrong intervention
Many Emergency Department Visits Could Be Managed At Urgent Care Centers And Retail Clinics	Weinick, Robin M.; Burns, Rachel M.; Mehrotra, Ateev	2010	Exclude	Wrong outcomes
Un exemple dâaide informatisÃ©e Ã domicile pour lâaccompagnement de la maladie dâAlzheimerÂ : le projet TANDEM	Rigaud, A. S.; Simonnet, T.; Rialle, V.; Rumeau, P.; Vallet, C.; Baldinger, J. L.; Belfeki, I.; Boudy, J.; de Rotrou, J.; de SantâAnna, M.; Extra, J.; Faucounau, V.; LabourÃ©e, F.; Lacombe, A.; Orvoen, G.; Riguet, M.; Vella, F.; Vigourou, N.; Wu, Y. H.	2010	Exclude	Not assessing telemedicine for antibiotic stewardship; Wrong intervention
Radiological quiz	Rajesh, U.	2010	Exclude	Wrong intervention
An Empirical Analysis of the Current Need for Teleneuromedical Care in German Hospitals without Neurology Departments	Ickenstein, G. W.; GroÃ, S.; Tenckhoff, D.; Hausn, P.; Becker, U.; Klisch, J.; Isenmann, S.; Demiris, Athanasios	2010	Exclude	Without comparator; Wrong intervention
How to write a Cochrane systematic review	Henderson, Lorna K.; Craig, Jonathan C.; Willis, Narelle S.; Tovey, David; Webster, Angela C.	2010	Exclude	Not assessing telemedicine for antibiotic stewardship; Without comparator
Glucocorticoids for the treatment of anaphylaxis: Cochrane systematic review	Choo, K. J. L.; Simons, E.; Sheikh, A.	2010	Exclude	Wrong outcomes
mHealth Application Areas and Technology Combinations*. A Comparison of Literature from High and Low/Middle Income Countries	Abaza, H.; Marschollek, M.	2017	Exclude	Wrong article type; Wrong intervention
DRESS syndrome in the setting of oxacillin therapy-a call for better patient preparedness: a case report	Abu, H. O.; Ali, S. M. J.; Phuyal, A.; Sherif, A.; Williams, G. T.; Chastain, I.	2021	Exclude	Wrong intervention
Maternal perinatal depression and health services utilisation in the first 2 years of life: a cohort study	Adler, L.; Azuri, J.	2021	Exclude	Wrong intervention
An eHealth System for Monitoring the Relapse of Salmonella Typhi in Outpatients	Agbons, B. O.	2020	Exclude	Wrong outcomes
Using the eSexual Health Clinic to access chlamydia treatment and care via the internet: a qualitative interview study	Aicken, C. R. H.; Sutcliffe, L. J.; Gibbs, J.; Tickle, L. J.; Hone, K.; Harding-Esch, E. M.; Mercer, C. H.; Sonnenberg, P.; Sadiq, S. T.; Estcourt, C. S.; Shahmanesh, M.	2018	Exclude	Wrong article type; Wrong outcomes
Self reported outcomes and adverse events after medical abortion through online telemedicine: population based study in the Republic of Ireland and Northern Ireland	Aiken, A. R. A.; Digol, I.; Trussell, J.; Gomperts, R.	2017	Exclude	Not assessing telemedicine for antibiotic stewardship; Wrong outcomes
Safety and effectiveness of self-managed medication abortion provided using online telemedicine in the United States: A population based study	Aiken, A. R. A.; Romanova, E. P.; Morber, J. R.; Gomperts, R.	2022	Exclude	Wrong intervention
Effect of mobile-phone messaging on patient and health-worker knowledge and adherence to the isoniazid preventive therapy guideline in HIV clinics in Southeast, Nigeria	Akamike, I. C.; Okedo-Alex, I. N.; Alo, C.; Agu, A. P.; Uneke, C. J.; Ogbonnaya, L. U.	2021	Exclude	Wrong outcomes
Adherence interventions and outcomes of tuberculosis treatment: A systematic review and meta-analysis of trials and observational studies	Alipanah, N.; Jarlsberg, L.; Miller, C.; Linh, N. N.; Falzon, D.; Jaramillo, E.; Nahid, P.	2018	Exclude	Without comparator
High non-compliance rate with anti-tuberculosis treatment: a need to shift facility-based directly observed therapy short course (DOTS) to community mobile outreach team supervision in Saudi Arabia	AlSahafi, A. J.; Shah, H. B. U.; AlSayali, M. M.; Mandoura, N.; Assiri, M.; Almohammadi, E. L.; Khalawi, A.; AlGarni, A.; Filemban, M. K.; AlOtaibe, A. K.; AlFaifi, A. W. A.; AlGarni, F.	2019	Exclude	Not assessing telemedicine for antibiotic stewardship
Medication safety in a German telemedicine centre: Implementation of a telepharmaceutical expert consultation in addition to existing tele-intensive care unit services	Amkreutz, J.; Lenssen, R.; Marx, G.; Deisz, R.; Eisert, A.	2020	Exclude	Not assessing telemedicine for antibiotic stewardship
Stroke care in 1960 and now-the case of RenÃ© Maugras	AndrÃ©, C.	2020	Exclude	Wrong outcomes
Interactive tele-education applied to a distant clinical microbiology specialization university course	Andreazzi, D. B.; Rossi, F.; Wen, C. L.	2011	Exclude	Not assessing telemedicine for antibiotic stewardship
Acute sinusitis in daily clinical practice	Arcimowicz, M.	2021	Exclude	Wrong intervention; Wrong outcomes
COVID-19 pandemic and antimicrobial resistance in developing countries	Arshad, A. R.; Ijaz, F.; Siddiqui, M. S.; Khalid, S.; Fatima, A.; Aftab, R. K.	2021	Exclude	Wrong outcomes
General practice consultations and use of prescription drugs after changes to school absence policy	Bakken, I. J.; Wensaas, K. A.; Furu, K.; GrÃ¸neng, G. M.; Stoltenberg, C.; Ãverland, S.; HÃ¥berg, S. E.	2017	Exclude	Without comparator
Patient engagement in a mobile health intervention to improve preparedness for prostate biopsy	Balakrishnan, A. S.; Nguyen, H. G.; Shinohara, K.; Carroll, P. R.; Odisho, A. Y.	2022	Exclude	Wrong intervention
'Not all fevers are malaria': a mixed methods study of non-malarial fever management in rural southern Malawi	Baltzell, K.; Kortz, T. B.; Scarr, E.; Blair, A.; Mguntha, A.; Bandawe, G.; Schell, E.; Rankin, S.	2019	Exclude	Not assessing telemedicine for antibiotic stewardship; Wrong intervention
A 14-day follow-up of adult non-malarial fever patients seen by mobile clinics in rural Malawi	Baltzell, K. A.; Kortz, T. B.; Blair, A.; Scarr, E.; Mguntha, A. M.; Bandawe, G.; Schell, E.; Rankin, S. H.	2020	Exclude	Not assessing telemedicine for antibiotic stewardship; Wrong intervention
Management of patients with X-linked hypophosphatemic rickets during Covid-19 pandemic lockdown	Baroncelli, G. I.; Bertelloni, S.; Cosci, O. Di Coscio M.; Tyutyusheva, N.; D'Elios, S.; Peroni, D.	2021	Exclude	Wrong intervention; Wrong outcomes
SMS reminders to improve the tuberculosis cure rate in developing countries (TB-SMS Cameroon): a protocol of a randomised control study	Bediang, G.; Stoll, B.; Elia, N.; Abena, J. L.; Nolna, D.; Chastonay, P.; Geissbuhler, A.	2014	Exclude	Not assessing telemedicine for antibiotic stewardship
Cost of Tuberculosis Therapy Directly Observed on Video for Health Departments and Patients in New York City; San Francisco, California; and Rhode Island (2017-2018)	Beeler Asay, G. R.; Lam, C. K.; Stewart, B.; Mangan, J. M.; Romo, L.; Marks, S. M.; Morris, S. B.; Gummo, C. L.; Keh, C. E.; Hill, A. N.; Thomas, A.; Macaraig, M.; St John, K.; J. Ampie T; Chuck, C.; Burzynski, J.	2020	Exclude	Not assessing telemedicine for antibiotic stewardship; Wrong intervention
Physiotherapy via telehealth for acute respiratory exacerbations in paediatric cystic fibrosis	Benz, C.; Middleton, A.; Elliott, A.; Harvey, A.	2023	Exclude	Wrong outcomes
Implementation of a Geriatric liason team in coordination with Primary Care attending 60 nursing homes in the northwest community healthcare network of the Community of Madrid	Bermejo Boixareu, C.; Lovatti GonzÃ¡lez, R.; Aparicio Molla, S.; PÃ©rez RodrÃ­guez, P.; FernÃ¡ndez Arana, L.; GÃ³mez-PavÃ³n, J.	2022	Exclude	Wrong intervention
Effects of Xpert(Â®) MTB/RIF testing and GxAlert on MDR-TB diagnosis and linkage to care in Mozambique	Beste, J.; Mutaquiha, C.; ManhiÃ§a, I.; Jose, B.; Monivo, C.; Faria, M.; Creswell, J.; Codlin, A. J.; Michel, C.; Wagenaar, B.; Gloyd, S.; Cowan, J.	2018	Exclude	Not assessing telemedicine for antibiotic stewardship; Wrong article type
Can primary care research be conducted more efficiently using routinely reported practice-level data: a cluster randomised controlled trial conducted in England?	Blair, P. S.; Ingram, J.; Clement, C.; Young, G.; Seume, P.; Taylor, J.; Cabral, C.; Lucas, P. J.; Beech, E.; Horwood, J.; Dixon, P.; Gulliford, M. C.; Francis, N.; Creavin, S. T.; Lane, A.; Bevan, S.; Hay, A. D.	2022	Exclude	Wrong outcomes
Effectiveness and safety of telemedical management in uncomplicated urinary tract infections	Blozik, E.; Sommer-Meyer, C.; Cerezo, M.; von Overbeck, J.	2011	Exclude	Wrong intervention
Evaluating FEV1 decline in diagnosis and management of pulmonary exacerbations in children with cystic fibrosis	Bouzek, D. C.; Ren, C. L.; Thompson, M.; Slaven, J. E.; Sanders, D. B.	2022	Exclude	Wrong outcomes
Digitizing Medicines for Remote Capture of Oral Medication Adherence Using Co-encapsulation	Browne, S. H.; Peloquin, C.; Santillo, F.; Haubrich, R.; Muttera, L.; Moser, K.; Savage, G. M.; Benson, C. A.; Blaschke, T. F.	2018	Exclude	Wrong intervention
In-Person vs Electronic Directly Observed Therapy for Tuberculosis Treatment Adherence: A Randomized Noninferiority Trial	Burzynski, J.; Mangan, J. M.; Lam, C. K.; Macaraig, M.; Salerno, M. M.; deCastro, B. R.; Goswami, N. D.; Lin, C. Y.; Schluger, N. W.; Vernon, A.	2022	Exclude	Not assessing telemedicine for antibiotic stewardship; Wrong article type
Telepharmacotherapy for Child and Adolescent Psychiatric Patients	Cain, S.; Sharp, S.	2016	Exclude	Wrong outcomes
Defining the burden of febrile illness in rural South and Southeast Asia: an open letter to announce the launch of the Rural Febrile Illness project	Chandna, A.; Chew, R.; Shwe Nwe Htun, N.; Peto, T. J.; Zhang, M.; Liverani, M.; Brummaier, T.; Phommasone, K.; Perrone, C.; Pyae Phyo, A.; Sattabongkot, J.; Roobsoong, W.; Nguitragool, W.; Sen, A.; Ibna Zaman, S.; Sandar Zaw, A.; Batty, E.; Waithira, N.; Abdad, M. Y.; Blacksell, S. D.; Bodhidatta, L.; Callery, J. J.; Fagnark, W.; Huangsuranun, W.; Islam, S.; Lertcharoenchoke, S.; Lohavittayavikan…	2021	Exclude	Wrong article type; Wrong outcomes
Patient-centered wound teleconsultation for cutaneous wounds: a feasibility study	Chen, C. H.; Young, T. H.; Huang, C. H.; Chang, H. H.; Chen, C. L.; Chien, H. F.; Chen, J. S.; Lai, H. S.; Cheng, N. C.	2014	Exclude	Without comparator; Wrong intervention
Pediatric teledermatology: observations based on 429 consults	Chen, T. S.; Goldyne, M. E.; Mathes, E. F. D.; Frieden, I. J.; Gilliam, A. E.	2010	Exclude	Without comparator
A prospective pilot study of home monitoring in adults with cystic fibrosis (HOME-CF): protocol for a randomised controlled trial	Choyce, J.; Shaw, K. L.; Sitch, A. J.; Mistry, H.; Whitehouse, J. L.; Nash, E. F.	2017	Exclude	Not assessing telemedicine for antibiotic stewardship
Does technology-enhanced communication improve Helicobacter pylori eradication outcomes?-A meta-analysis	Chua, B. Q. Y.; Chong, V. W. S.; Teng, T. Z. J.; Chia, C. T. W.; Aung, M. O.; Shelat, V. G.	2022	Exclude	Not assessing telemedicine for antibiotic stewardship
Antibiotic Prescribing Trends in Belgian Out-of-Hours Primary Care during the COVID-19 Pandemic: Observational Study Using Routinely Collected Health Data	Colliers, A.; De Man, J.; Adriaenssens, N.; Verhoeven, V.; Anthierens, S.; De Loof, H.; Philips, H.; Coenen, S.; Morreel, S.	2021	Exclude	Wrong outcomes
Telehealth in cystic fibrosis: a systematic review	Cox, N. S.; Alison, J. A.; Rasekaba, T.; Holland, A. E.	2012	Exclude	Not assessing telemedicine for antibiotic stewardship
Acne care in health care providers during the COVID-19 pandemic: A national survey	Cretu, S.; Dascalu, M.; Salavastru, C. M.	2022	Exclude	Wrong article type; Wrong outcomes
Preventive home therapy for symptomatic patients affected by COVID-19 and followed by teleconsultations	D'Amato, G.; Acanfora, L.; Delli Paoli, L.; D'Amato, M.	2021	Exclude	Without comparator
Wound infections on board ship--prevention, pathogens, and treatment	Dahl, E.	2011	Exclude	Wrong outcomes
Real-world evidence: Telemedicine for complicated cases of urinary tract infection	Daumeyer, N. M.; Kreitzberg, D.; Gavin, K. M.; Bauer, T. A.	2023	Exclude	Wrong article type
The Case for Virtual Sepsis Surveillance and Intervention	Davis, C.; Faruki, A.; Breyer, D.; Cumbler, E.; Fisher, B.; Hassell, A.; Hess, S.; Pierce, R.; Wiler, J.; Zane, R.	2022	Exclude	Not assessing telemedicine for antibiotic stewardship; Wrong intervention
Antibiotic Prescribing Patterns for Sinusitis Within a Direct-to-Consumer Virtual Urgent Care	Davis, C. B.; Marzec, L. N.; Blea, Z.; Godfrey, D.; Bickley, D.; Michael, S. S.; Reno, E.; Bookman, K.; Lemery, J. J.	2019	Exclude	Without comparator
Case Report: Cerebrovascular Events Associated With Bacterial and SARS-CoV-2 Infections in an Adolescent	de Marcellus, C.; Dupic, L.; Roux, C. J.; El Aouane El Ghomari, I.; Parize, P.; Luscan, R.; Moulin, F.; Kossorotoff, M.	2021	Exclude	Not assessing telemedicine for antibiotic stewardship; Wrong article type
Patient characteristics and factors contributing to recurrence of bacterial vaginosis presented in primary care	Delfstra, N. S.; Uijen, A. A.; Vos, M. C.; Akkermans, R.; Lagro-Janssen, A. L.; Teunissen, D. A. M.	2023	Exclude	Wrong outcomes
Prospective study of a web-mediated management of febrile neutropenia related to chemotherapy (Bioconnect)	Denis, F.; Voog, E.; Pointreau, Y.; Bourgeois, H.; Seegers, V.; Le Du, K.	2019	Exclude	Wrong intervention
Australian and New Zealand consensus statement on the management of lymphoma, chronic lymphocytic leukaemia and myeloma during the COVID-19 pandemic	Di Ciaccio, P.; McCaughan, G.; Trotman, J.; Ho, P. J.; Cheah, C. Y.; Gangatharan, S.; Wight, J.; Ku, M.; Quach, H.; Gasiorowski, R.; Polizzotto, M. N.; Prince, H. M.; Mulligan, S.; Tam, C. S.; Gregory, G.; Hapgood, G.; Spencer, A.; Dickinson, M.; Latimer, M.; Johnston, A.; Armytage, T.; Lee, C.; Cochrane, T.; Berkhahn, L.; Weinkove, R.; Doocey, R.; Harrison, S. J.; Webber, N.; Lee, H. P.; Chapman…	2020	Exclude	Not assessing telemedicine for antibiotic stewardship; Wrong outcomes
Tele-TB: Using TeleMedicine to Increase Access to Directly Observed Therapy for Latent Tuberculosis Infection	Donahue, M. L.; Eberly, M. D.; Rajnik, M.	2021	Exclude	Wrong outcomes
The Benefit of Telemonitoring in the Prevention of Septic Shock in a Patient with Aggressive Non-Hodgkin's Lymphoma	DudovÃ¡, L.; HradskÃ¡, K.; PopkovÃ¡, T.; SkoÅupovÃ¡, M.; HÃ¡jek, R.	2023	Exclude	Not assessing telemedicine for antibiotic stewardship
Emergency department care of ABSSSI with dalbavancin infusion, direct discharge, and outpatient telemedicine follow up: a study protocol	Durante-Mangoni, E.; Riccardi, A.; Guarino, M.; Cesaro, F.; LugarÃ , M.; Mascolo, S.; Morelli, L.; Natale, V.; Andreoni, M.	2023	Exclude	Wrong outcomes
Effectiveness of telemedicine in outpatient parenteral antimicrobial therapy (Tele-OPAT): A systematic review	Durojaiye, O. C.; Jibril, I.; Kritsotakis, E. I.	2022	Exclude	Wrong intervention
Benchmarking of Outpatient Pediatric Antibiotic Prescribing: Results of a Multicenter Collaborative	El Feghaly, R. E.; Herigon, J. C.; Kronman, M. P.; Wattles, B. A.; Poole, N. M.; Smith, M. J.; Vaughan, A. M.; Olivero, R.; Patel, S. J.; Wirtz, A.; Willis, Z.; Lee, B. R.	2023	Exclude	Wrong outcomes
Using an electronic medical record (EMR) to conduct clinical trials: Salford Lung Study feasibility	Elkhenini, H. F.; Davis, K. J.; Stein, N. D.; New, J. P.; Delderfield, M. R.; Gibson, M.; Vestbo, J.; Woodcock, A.; Bakerly, N. D.	2015	Exclude	Without comparator
Antibiotic Prescription Rates After eVisits Versus Office Visits in Primary Care: Observational Study	Entezarjou, A.; Calling, S.; Bhattacharyya, T.; Milos Nymberg, V.; Vigren, L.; Labaf, A.; Jakobsson, U.; MidlÃ¶v, P.	2021	Exclude	Wrong outcomes
Telemedicine: the future of outpatient therapy?	Eron, L.	2010	Exclude	Wrong intervention
New Approaches and Technologies to Improve Accuracy of Acute Otitis Media Diagnosis	Esposito, S.; Bianchini, S.; Argentiero, A.; Gobbi, R.; Vicini, C.; Principi, N.	2021	Exclude	Wrong outcomes
Validation of the eHealthResp online course for pharmacists and physicians: A Delphi method approach	Estrela, M.; Roque, F.; Silva, T. M.; Zapata-Cachafeiro, M.; Figueiras, A.; Herdeiro, M. T.	2021	Exclude	Wrong article type
The incidence, duration, risk factors, and age-based variation of missed opportunities to diagnose pertussis: A population-based cohort study	Evans, N. J.; Arakkal, A. T.; Cavanaugh, J. E.; Newland, J. G.; Polgreen, P. M.; Miller, A. C.	2023	Exclude	Not assessing telemedicine for antibiotic stewardship; Wrong intervention
The impact of COVID-19 national restrictions on dental antibiotic dispensing trends and treatment activity in England: January 2016 to July 2021	Falola, A.; Demirjian, A.; Thompson, W.; Brown, C. S.; Gerver, S.; Bou-Antoun, S.	2023	Exclude	Without comparator
Evaluation of miLINC to shorten time to treatment for rifampicin-resistant Mycobacterium tuberculosis	Farley, J. E.; McKenzie-White, J.; Bollinger, R.; Hong, H.; Lowensen, K.; Chang, L. W.; Stamper, P.; Berrie, L.; Olsen, F.; Isherwood, L.; Ndjeka, N.; Stevens, W.	2019	Exclude	Wrong intervention
International inter-rater agreement in scoring acne severity utilizing cloud-based image sharing of mobile phone photographs	Foolad, N.; Ornelas, J. N.; Clark, A. K.; Ali, I.; Sharon, V. R.; Al Mubarak, L.; Lopez, A.; Alikhan, A.; Al Dabagh, B.; Firooz, A.; Awasthi, S.; Liu, Y.; Li, C. S.; Sivamani, R. K.	2017	Exclude	Without comparator
The assessment and management of chemotherapy-related toxicities in patients with breast cancer, colorectal cancer, and Hodgkin's and non-Hodgkin's lymphomas: A scoping review	Fox, P.; Darley, A.; Furlong, E.; Miaskowski, C.; Patiraki, E.; Armes, J.; Ream, E.; Papadopoulou, C.; McCann, L.; Kearney, N.; Maguire, R.	2017	Exclude	Wrong intervention
Evidence-based management approaches for patients with severe chronic obstructive pulmonary disease (COPD): A practice review	Fu, Y.; Chapman, E. J.; Boland, A. C.; Bennett, M. I.	2022	Exclude	Wrong outcomes
External validation of a mobile clinical decision support system for diarrhea etiology prediction in children: A multicenter study in Bangladesh and Mali	Garbern, S. C.; Nelson, E. J.; Nasrin, S.; Keita, A. M.; Brintz, B. J.; Gainey, M.; Badji, H.; Nasrin, D.; Howard, J.; Taniuchi, M.; Platts-Mills, J. A.; Kotloff, K. L.; Haque, R.; Levine, A. C.; Sow, S. O.; Alam, N. H.; Leung, D. T.	2022	Exclude	Without comparator; Wrong intervention
Feasibility of tuberculosis treatment monitoring by video directly observed therapy: a binational pilot study	Garfein, R. S.; Collins, K.; MuÃ±oz, F.; Moser, K.; Cerecer-Callu, P.; Raab, F.; Rios, P.; Flick, A.; ZÃºÃ±iga, M. L.; Cuevas-Mota, J.; Liang, K.; Rangel, G.; Burgos, J. L.; Rodwell, T. C.; Patrick, K.	2015	Exclude	Wrong intervention
Synchronous and asynchronous video observed therapy (VOT) for tuberculosis treatment adherence monitoring and support	Garfein, R. S.; Doshi, R. P.	2019	Exclude	Wrong article type; Wrong intervention
Evaluation of Contingency Telemedical Support to Improve Casualty Care at a Simulated Military Intermediate Resuscitation Facility: The EM-ANGEL Study	Gerhardt, R. T.; Berry, J.; Mabry, R. L.; Flournoy, L.; Arnold, R. G.; Hults, C.; Robinson, J. B.; Thaxton, R. A.; Cestero, R.; Heiner, J. D.; Koller, A. R.; Cox, K. M.; Patterson, J. N.; Dalton, W. R.; McKeague, A. L.; Gilbert, G.; Manemeit, C.; Adams, B. D.	2014	Exclude	Wrong intervention
Changes in antibiotic prescribing following COVID-19 restrictions: Lessons for post-pandemic antibiotic stewardship	Gillies, M. B.; Burgner, D. P.; Ivancic, L.; Nassar, N.; Miller, J. E.; Sullivan, S. G.; Todd, I. M. F.; Pearson, S. A.; Schaffer, A. L.; Zoega, H.	2022	Exclude	Wrong outcomes
Effectiveness of digital interventions to improve household and community infection prevention and control behaviours and to reduce incidence of respiratory and/or gastro-intestinal infections: a rapid systematic review	Gold, N.; Hu, X. Y.; Denford, S.; Xia, R. Y.; Towler, L.; Groot, J.; Gledhill, R.; Willcox, M.; Ainsworth, B.; Miller, S.; Moore, M.; Little, P.; AmlÃ´t, R.; Chadborn, T.; Yardley, L.	2021	Exclude	Wrong intervention
Community antibiotic prescriptions during COVID-19 era: a population-based cohort study among adults	Gottesman, B. S.; Low, M.; Netzer, D.; Almog, R.; Chowers, M.	2022	Exclude	Without comparator; Wrong article type
The future of telemedicine visits after COVID-19: perceptions of primary care pediatricians	Grossman, Z.; Chodick, G.; Reingold, S. M.; Chapnick, G.; Ashkenazi, S.	2020	Exclude	Wrong outcomes
Mobile health clinic for the medical management of clinical sequelae experienced by survivors of the 2013-2016 Ebola virus disease outbreak in Sierra Leone, West Africa	Guetiya Wadoum, R. E.; Samin, A.; Mafopa, N. G.; Giovanetti, M.; Russo, G.; Turay, P.; Turay, J.; Kargbo, M.; Kanu, M. T.; Kargbo, B.; Akpablie, J.; Cain, C. J.; Pasin, P.; Batwala, V.; Sobze, M. S.; PotestÃ , M.; Minutolo, A.; Colizzi, V.; Montesano, C.	2017	Exclude	Wrong outcomes
Telemedicine Technologies and Tuberculosis Management: A Randomized Controlled Trial	Guo, P.; Qiao, W.; Sun, Y.; Liu, F.; Wang, C.	2020	Exclude	Not assessing telemedicine for antibiotic stewardship
Exploring the Impact of the Rational Antibiotic Use System on Hospital Performance: The Direct Effect and the Spillover Effect	Guo, S.; Du, W.; Chen, S.; Guo, X.; Ju, X.	2019	Exclude	Not assessing telemedicine for antibiotic stewardship; Wrong article type
Recent advances in system management, decision support systems, artificial intelligence and computing in anaesthesia	Gupta, B.; Sahay, N.; Vinod, K.; Sandhu, K.; Basireddy, H. R.; Mudiganti, R. K. R.	2023	Exclude	Without comparator; Wrong article type
Virtualized clinical studies to assess the natural history and impact of gut microbiome modulation in non-hospitalized patients with mild to moderate COVID-19 a randomized, open-label, prospective study with a parallel group study evaluating the physiologic effects of KB109 on gut microbiota structure and function: a structured summary of a study protocol for a randomized controlled study	Haran, J. P.; Pinero, J. C.; Zheng, Y.; Palma, N. A.; Wingertzahn, M.	2021	Exclude	Wrong outcomes
Change in CF care during COVID-19 pandemic: Single-center experience in a middle-income setting	Hatziagorou, E.; Toulia, I.; Avramidou, V.; Kampouras, A.; Tsara, V.; Tsanakas, J.	2021	Exclude	Not assessing telemedicine for antibiotic stewardship; Wrong intervention
Implementing a mHealth-Based Patient and Nurse Educational Program to Reduce Wound Infection in Rural Philippines	Henarejos, V.; O'Connor, K.; Barrasa, A.; Villalonga, A.; Pastor, C.; Puyana, J. C.; Merck, B.	2022	Exclude	Without comparator
Understanding GPs' views and experiences of using clinical prediction rules in the management of respiratory infections: a qualitative study	Hounkpatin, H. O.; Woods, C.; Lown, M.; Stuart, B.; Leydon, G. M.	2021	Exclude	Wrong intervention
Bracelet- and self-directed observational therapy for control of tuberculosis: study protocol for a cluster randomized controlled trial	Huang, R.; Ren, G.; Hu, J.	2017	Exclude	Wrong article type
Online GP service prescribed drugs without safety checks, says CQC	Iacobucci, G.	2017	Exclude	Wrong outcomes
Sleep Breathing Disorders in the COVID-19 Era: Italian Thoracic Society Organizational Models for a Correct Approach to Diagnosis and Treatment	Insalaco, G.; Dal Farra, F.; Braghiroli, A.; Salvaggio, A.	2020	Exclude	Wrong intervention
Provision of pharmaceutical care to suspected high-risk COVID-19 patients through telehealth: a nationwide simulated patient study	Itani, R.; Khojah, H. M. J.; Jaffal, F.; Rahme, D.; Karout, L.; Karout, S.	2021	Exclude	Wrong article type
Adopting Urinary Tract Infection Guidelines to Promote Antibiotic Stewardship in the Time of Telehealth Medicine	Johnson, R.; Groff, T. N.; Kirkwood, V. M.; Richardson, K. L.; Thompson, J. A.	2023	Exclude	Wrong outcomes
Fever and Ulcerative Skin Lesions in a Patient Referred for Altered Mental Status: Clinical and Microbiological Diagnosis of Ulceroglandular Tularemia	Kakoullis, L.; Pitman, J.; Flier, L.; Colgrove, R.	2022	Exclude	Wrong intervention
Reducing Nosocomial Infections: A User-centered Approach to Developing an eHealth system for Sri Lankan ICUs	Kariyawasam, N.; Wong, M. C.; Mahipala, P.; Turner, P.	2015	Exclude	Wrong outcomes
Using mobile technology to optimize disease surveillance and healthcare delivery at mass gatherings: a case study from India's Kumbh Mela	Kazi, D. S.; Greenough, P. G.; Madhok, R.; Heerboth, A.; Shaikh, A.; Leaning, J.; Balsari, S.	2017	Exclude	Wrong intervention
Recommendations for management of diabetic foot ulcers during COVID-19 outbreak	Kelahmetoglu, O.; CamlÄ±, M. F.; Kirazoglu, A.; Erbayat, Y.; Asgarzade, S.; Durgun, U.; Mehdizade, T.; Yeniocak, A.; Yildiz, K.; Sonmez Ergun, S.; Guneren, E.	2020	Exclude	Not assessing telemedicine for antibiotic stewardship
Electronic decision support and diarrhoeal disease guideline adherence (mHDM): a cluster randomised controlled trial	Khan, A. I.; Mack, J. A.; Salimuzzaman, M.; Zion, M. I.; Sujon, H.; Ball, R. L.; Maples, S.; Rashid, M. M.; Chisti, M. J.; Sarker, S. A.; Biswas, D.; Hossin, R.; Bardosh, K. L.; Begum, Y. A.; Ahmed, A.; Pieri, D.; Haque, F.; Rahman, M.; Levine, A. C.; Qadri, F.; Flora, M. S.; Gurka, M. J.; Nelson, E. J.	2020	Exclude	Wrong intervention
Morbidity and mortality amongst Indian Hajj pilgrims: A 3-year experience of Indian Hajj medical mission in mass-gathering medicine	Khan, I. D.; Khan, S. A.; Asima, B.; Hussaini, S. B.; Zakiuddin, M.; Faisal, F. A.	2018	Exclude	Wrong outcomes
Telemedicine Surge for Pediatric Patients in Response to the COVID-19 Pandemic in New York City	Kim, J. W.; Lame, M.; Szalay, L.; Lefchak, B.; Johnsson, B.; Gogia, K.; Clark, S.; Kessler, D.; Leyden, D.; Sharma, R.; Platt, S.	2021	Exclude	Not assessing telemedicine for antibiotic stewardship
Avenue for Future Tinnitus Treatments	Kleinjung, T.; Langguth, B.	2020	Exclude	Not assessing telemedicine for antibiotic stewardship; Wrong intervention
A 57-Year-Old Man with Type 1 Diabetes Mellitus and a Chronic Foot Ulcer Successfully Managed with a Remote Patient-Facing Wound Care Smartphone Application	Kong, L. Y.; Ramirez-GarciaLuna, J. L.; Fraser, R. D. J.; Wang, S. C.	2021	Exclude	Without comparator; Wrong outcomes
Multidrug Resistance of Escherichia coli From Outpatient Uncomplicated Urinary Tract Infections in a Large United States Integrated Healthcare Organization	Ku, J. H.; Bruxvoort, K. J.; Salas, S. B.; Varley, C. D.; Casey, J. A.; Raphael, E.; Robinson, S. C.; Nachman, K. E.; Lewin, B. J.; Contreras, R.; Wei, R. X.; Pomichowski, M. E.; Takhar, H. S.; Tartof, S. Y.	2023	Exclude	Not assessing telemedicine for antibiotic stewardship; Wrong intervention
Using Video Technology to Increase Treatment Completion for Patients With Latent Tuberculosis Infection on 3-Month Isoniazid and Rifapentine: An Implementation Study	Lam, C. K.; McGinnis Pilote, K.; Haque, A.; Burzynski, J.; Chuck, C.; Macaraig, M.	2018	Exclude	Not assessing telemedicine for antibiotic stewardship
CyFiT telehealth: protocol for a randomised controlled trial of an online outpatient physiotherapy service for children with cystic fibrosis	Lang, R. L.; Wilson, C.; Stockton, K.; Russell, T.; Johnston, L. M.	2019	Exclude	Not assessing telemedicine for antibiotic stewardship; Without comparator
What are school children in Europe being taught about hygiene and antibiotic use?	Lecky, D. M.; McNulty, C. A.; Adriaenssens, N.; KoprivovÃ¡ HerotovÃ¡, T.; Holt, J.; Touboul, P.; Merakou, K.; Koncan, R.; Olczak-Pienkowska, A.; AvÃ´, A. B.; Campos, J.; Farrell, D.; Kostkova, P.; Weinberg, J.	2011	Exclude	Wrong intervention
Cardiac arrest among patients with infections: causes, clinical practice and research implications	Leoni, D.; Rello, J.	2017	Exclude	Wrong intervention
Evaluation of a medication monitor-based treatment strategy for drug-sensitive tuberculosis patients in China: study protocol for a cluster randomised controlled trial	Lewis, J. J.; Liu, X.; Zhang, Z.; Thomas, B. V.; Vassall, A.; Sweeney, S.; Caihong, X.; Dongmei, H.; Xue, L.; Yongxin, G.; Huan, S.; Shiwen, J.; Fielding, K. L.	2018	Exclude	Not assessing telemedicine for antibiotic stewardship; Wrong article type
Patients With Serious Injection Drug Use-Related Infections who Experience Patient-Directed Discharges on Oral Antibiotics Have High Rates of Antibiotic Adherence but Require Multidisciplinary Outpatient Support for Retention in Care	Lewis, S.; Liang, S. Y.; Schwarz, E. S.; Liss, D. B.; Winograd, R. P.; Nolan, N. S.; Durkin, M. J.; Marks, L. R.	2022	Exclude	Not assessing telemedicine for antibiotic stewardship
The use of telehealth-supported stewardship activities in acute-care and long-term care settings: An implementation effectiveness trial	Livorsi, D. J.; Sherlock, S. H.; Cunningham Goedken, C.; Pratt, S.; Goodman, D. A.; Clarke, K. C.; Cho, H.; Schacht Reisinger, H.; Perencevich, E. N.	2023	Exclude	Wrong article type; Wrong outcomes
Families' Degree of Satisfaction With Pediatric Telehomecare: Interventional Prospective Pilot Study in Catalonia	LÃ³pez SeguÃ­, F.; Batlle Boada, A.; GarcÃ­a GarcÃ­a, J. J.; LÃ³pez Ulldemolins, A.; Achotegui Del Arco, A.; Adroher Mas, C.; GarcÃ­a CuyÃ s, F.	2020	Exclude	Wrong intervention
Opportunities from a new disease for an old threat: Extending COVID-19 efforts to address tuberculosis in South Africa	Loveday, M.; Cox, H.; Evans, D.; Furin, J.; Ndjeka, N.; Osman, M.; Naidoo For The National Tb Think Tank 'Optimising Tb Treatment Outcomes' Task Team, K.	2020	Exclude	Wrong intervention
A randomized controlled trial of a mobile application-assisted nurse-led model used to improve treatment outcomes in children with asthma	Lv, S.; Ye, X.; Wang, Z.; Xia, W.; Qi, Y.; Wang, W.; Chen, Y.; Cai, X.; Qian, X.	2019	Exclude	Wrong intervention
Einfluss eines komplementÃ¤rmedizinischen telefonischen Beratungssystems auf den Antibiotikaeinsatz bei Nutztieren in der Schweiz	Maeschli, A.; Schmidt, A.; Ammann, W.; Schurtenberger, P.; Maurer, E.; Walkenhorst, M.	2019	Exclude	Wrong article type; Wrong outcomes
A Hybrid Form of Telemedicine: A Unique Way to Extend Intensive Care Service to Neonates in Medically Underserved Areas	Makkar, A.; McCoy, M.; Hallford, G.; Escobedo, M.; Szyld, E.	2018	Exclude	Wrong intervention
Advancing challenges in Paediatric Virology: An interview with Professor Barbara A. Rath, Co-founder and Chair of the Vienna Vaccine Safety Initiative	Mammas, I. N.; Spandidos, D. A.	2019	Exclude	Wrong intervention
Recommendations for Use of Video Directly Observed Therapy During Tuberculosis Treatment - United States, 2023	Mangan, J. M.; Woodruff, R. S.; Winston, C. A.; Nabity, S. A.; Haddad, M. B.; Dixon, M. G.; Parvez, F. M.; Sera-Josef, C.; Salmon-Trejo, L. A. T.; Lam, C. K.	2023	Exclude	Not assessing telemedicine for antibiotic stewardship; Wrong article type
Smartphone Cognitive Behavioral Therapy as an Adjunct to Pharmacotherapy for Refractory Depression: Randomized Controlled Trial	Mantani, A.; Kato, T.; Furukawa, T. A.; Horikoshi, M.; Imai, H.; Hiroe, T.; Chino, B.; Funayama, T.; Yonemoto, N.; Zhou, Q.; Kawanishi, N.	2017	Exclude	Wrong article type; Wrong intervention
Description of telepharmacy services by emergency medicine pharmacists	Manuel, F. C.; Wieruszewski, E. D.; Brown, C. S.; Russi, C. S.; Mattson, A. E.	2022	Exclude	Wrong intervention
Otitis Media Practice During the COVID-19 Pandemic	Marom, T.; Pitaro, J.; Shah, U. K.; Torretta, S.; Marchisio, P.; Kumar, A. T.; Barth, P. C.; Tamir, S. O.	2021	Exclude	Without comparator
Coding Bias in Respiratory Tract Infections May Obscure Inappropriate Antibiotic Use	Martinez, K. A.; Rood, M.; Rothberg, M. B.	2019	Exclude	Without comparator
An Innovative Telemedical Network to Improve Infectious Disease Management in Critically Ill Patients and Outpatients (TELnet@NRW): Stepped-Wedge Cluster Randomized Controlled Trial	Marx, G.; Greiner, W.; Juhra, C.; Elkenkamp, S.; Gensorowsky, D.; Lemmen, S.; Englbrecht, J.; Dohmen, S.; Gottschalk, A.; Haverkamp, M.; Hempen, A.; FlÃ¼gel-Bleienheuft, C.; Bause, D.; Schulze-Steinen, H.; Rademacher, S.; Kistermann, J.; Hoch, S.; Beckmann, H. J.; Lanckohr, C.; Lowitsch, V.; Peine, A.; Juzek-Kuepper, F.; Benstoem, C.; Sperling, K.; Deisz, R.	2022	Exclude	Wrong intervention
Multifaceted highly targeted sequential multidrug treatment of early ambulatory high-risk SARS-CoV-2 infection (COVID-19)	McCullough, P. A.; Alexander, P. E.; Armstrong, R.; Arvinte, C.; Bain, A. F.; Bartlett, R. P.; Berkowitz, R. L.; Berry, A. C.; Borody, T. J.; Brewer, J. H.; Brufsky, A. M.; Clarke, T.; Derwand, R.; Eck, A.; Eck, J.; Eisner, R. A.; Fareed, G. C.; Farella, A.; Fonseca, S. N. S.; Geyer, C. E., Jr.; Gonnering, R. S.; Graves, K. E.; Gross, K. B. V.; Hazan, S.; Held, K. S.; Hight, H. T.; Immanuel, S.; …	2020	Exclude	Wrong intervention
Noninvasive positive pressure ventilation for acute respiratory failure patients with chronic obstructive pulmonary disease (COPD): an evidence-based analysis	McCurdy, B. R.	2012	Exclude	Wrong outcomes
The use of remote monitoring technologies in managing chronic obstructive pulmonary disease	McKinstry, B.	2013	Exclude	Wrong article type; Wrong outcomes
A Novel Approach to Medical Management of Heart Failure With Reduced Ejection Fraction	Miller, R. J. H.; Howlett, J. G.; Fine, N. M.	2021	Exclude	Wrong outcomes
Provider-to-provider telemedicine improves adherence to sepsis bundle care in community emergency departments	Mohr, N. M.; Campbell, K. D.; Swanson, M. B.; Ullrich, F.; Merchant, K. A.; Ward, M. M.	2021	Exclude	Wrong intervention
A Retrospective Cohort Study to Assess the Impact of an Inpatient Infectious Disease Telemedicine Consultation Service on Hospital and Patient Outcomes	Monkowski, D.; Rhodes, L. V.; Templer, S.; Kromer, S.; Hartner, J.; Pianucci, K.; Kincaid, H.	2020	Exclude	Wrong outcomes
Assessment and management of secondary bacterial infections complicating Mpox (Monkeypox) using a telemedicine service. A prospective cohort study	Moody, S.; Lamb, T.; Jackson, E.; Beech, A.; Malik, N.; Johnson, L.; Jacobs, N.	2023	Exclude	Wrong intervention
Reduction of fear and acute toxicity from chemotherapy with a telephone call after the first cycle	Mordenti, P.; Capuano, D. L.; Zanlari, L.; Achilli, R.; Galli, M. L.; Marazzi, E.; Gandolfi, S.; Granelli, B.; Terzoni, D.; Civardi, G.; Cavanna, L.	2013	Exclude	Wrong outcomes
The televideoconsultation in support of home management of the patient with CoViD-19 by general practitioner: the results in some municipalities of the Marche Region.	Morosini, P.; Campanella, N.; Lucci, G.; Giorgetti, A.; Lorenzetti, V.; Manfrini, E.; Moretti, A.	2020	Exclude	Wrong intervention
Case Report: Limitations of Virtual Care in Older Adults with Functional and Cognitive Impairment	Morrison, E. S.; Dewar, S.	2021	Exclude	Wrong intervention
Drug prescription by telephone consultation in Danish out-of-hours primary care: a population-based study of frequency and associations with clinical severity and diagnosis	Moth, G.; Huibers, L.; Christensen, M. B.; Vedsted, P.	2014	Exclude	Wrong outcomes
A Mobile App to Support Clinical Diagnosis of Upper Respiratory Problems (eHealthResp): Co-Design Approach	Moura, J.; Almeida, A. M. P.; Roque, F.; Figueiras, A.; Herdeiro, M. T.	2021	Exclude	Without comparator; Wrong article type
Mycotic infections - mucormycosis and oral candidiasis associated with Covid-19: a significant and challenging association	Nambiar, M.; Varma, S. R.; Jaber, M.; Sreelatha, S. V.; Thomas, B.; Nair, A. S.	2021	Exclude	Not assessing telemedicine for antibiotic stewardship; Without comparator
Brain abscess: management and outcome analysis of a computed tomography era experience with 973 patients	Nathoo, N.; Nadvi, S. S.; Narotam, P. K.; van Dellen, J. R.	2011	Exclude	Without comparator; Wrong intervention
Mobile health treatment support intervention for HIV and tuberculosis in Mozambique: Perspectives of patients and healthcare workers	Nhavoto, J. A.; GrÃ¶nlund, Ã ; Klein, G. O.	2017	Exclude	Not assessing telemedicine for antibiotic stewardship
Perceptions of drones, digital adherence monitoring technologies and educational videos for tuberculosis control in remote Madagascar: a mixed-method study protocol	Nouvet, E.; Knoblauch, A. M.; Passe, I.; Andriamiadanarivo, A.; Ravelona, M.; Ainanomena Ramtariharisoa, F.; Razafimdriana, K.; Wright, P. C.; McKinney, J.; Small, P. M.; Rakotosamimanana, N.; Grandjean Lapierre, S.	2019	Exclude	Wrong outcomes
Evaluating the potential costs and impact of digital health technologies for tuberculosis treatment support	Nsengiyumva, N. P.; Mappin-Kasirer, B.; Oxlade, O.; Bastos, M.; Trajman, A.; Falzon, D.; Schwartzman, K.	2018	Exclude	Wrong intervention
The use of low-cost Android tablets to train community health workers in Mukono, Uganda, in the recognition, treatment and prevention of pneumonia in children under five: a pilot randomised controlled trial	O'Donovan, J.; Kabali, K.; Taylor, C.; Chukhina, M.; Kading, J. C.; Fuld, J.; O'Neil, E.	2018	Exclude	Wrong outcomes
Outcomes of BAHA connect vs BAHA attract in pediatric patients	Oberlies, N. R.; CastaÃ±o, J. E.; Freiser, M. E.; McCoy, J. L.; Shaffer, A. D.; Jabbour, N.	2020	Exclude	Without comparator
Early impact of COVID-19 pandemic on paediatric surgical practice in Nigeria: a national survey of paediatric surgeons	Ogundele, I. O.; Alakaloko, F. M.; Nwokoro, C. C.; Ameh, E. A.	2020	Exclude	Without comparator; Wrong intervention
Urgent dental care on a national level during the COVID-19 epidemic	Ostrc, T.; PavloviÄ, K.; Fidler, A.	2021	Exclude	Not assessing telemedicine for antibiotic stewardship
Is it compatible with breastfeeding? www.e-lactancia.org: Analysis of visits, user profile and most visited products	Paricio-Talayero, J. M.; Mena-Tudela, D.; Cervera-Gasch, Ã; GonzÃ¡lez-ChordÃ¡, V. M.; Paricio-Burtin, Y.; SÃ¡nchez-Palomares, M.; Casas-Maeso, N.; Moyano-Pellicer, S.; Giannioti, K.; Heart, A.; Landa-Rivera, L.	2020	Exclude	Wrong outcomes
Improving Treatment Adherence with Integrated Patient Management for TB Patients in Morocco	Park, S.; Moon, N.; Oh, B.; Park, M.; Kang, K.; Sentissi, I.; Bae, S. H.	2021	Exclude	Wrong outcomes
Dalbavancin Use in the Emergency Department Setting	Patel, M.; Smalley, S.; Dubrovskaya, Y.; Siegfried, J.; Caspers, C.; Pham, V.; Press, R. A.; Papadopoulos, J.	2019	Exclude	Wrong intervention
Real-world implementation of video-observed therapy in an urban TB program in the United States	Perry, A.; Chitnis, A.; Chin, A.; Hoffmann, C.; Chang, L.; Robinson, M.; Maltas, G.; Munk, E.; Shah, M.	2021	Exclude	Wrong article type
Parents' Perspective of Antibiotic Usage in Children: A Nationwide Survey in Italy	Pierantoni, L.; Lo Vecchio, A.; Lenzi, J.; Corsi, V.; Campana, L.; Luca Trobia, G.; Amendolea, A.; Di Felice, B.; Alighieri, G.; Fabrizio, G. C.; Bisceglia, M.; Peia, F.; Chiale, F.; Bartolomei, B.; Siciliano, C.; Di Battista, C.; Passone, E.; di Giovanni, C.; Piergentili, E.; DonÃ , D.; Buonsenso, D.	2021	Exclude	Wrong article type
Intra- and Extra-Hospitalization Monitoring of Vital Signs-Two Sides of the Same Coin: Perspectives from LIMS and Greenline-HT Study Operators	Pietrantonio, F.; Vinci, A.; Maurici, M.; Ciarambino, T.; Galli, B.; Signorini, A.; La Fazia, V. M.; Rosselli, F.; Fortunato, L.; Iodice, R.; Materazzo, M.; Ciuca, A.; Cicerchia, L. C. M.; Ruggeri, M.; Manfellotto, D.; Rosiello, F.; Moriconi, A.	2023	Exclude	Wrong article type
Telemedicine through the use of digital cell phone technology in pediatric neurosurgery: a case series	Pirris, S. M.; Monaco, E. A., 3rd; Tyler-Kabara, E. C.	2010	Exclude	Wrong outcomes
Clinical outcomes after early ambulatory multidrug therapy for high-risk SARS-CoV-2 (COVID-19) infection	Procter, B. C.; Ross, C.; Pickard, V.; Smith, E.; Hanson, C.; McCullough, P. A.	2020	Exclude	Without comparator
Epidemiology of 30,000 Pediatric Urgent Care Telemedicine Visits in the Era of COVID-19	Raskas, M. D.; Feuerstein-Mendik, G. J.; Gerlacher, G.; Cohen, S.; Henning, S.; Cramer, J. M.; Sultan, O.; Iqbal, S. F.	2022	Exclude	Wrong outcomes
Partnering for enhanced digital surveillance of influenza-like disease and the effect of antivirals and vaccines (PEDSIDEA)	Rath, B.; Maltezou, H. C.; Papaevangelou, V.; Papagrigoriou-Theodoridou, M. A.; Alchikh, M.; Myles, P.; Schweiger, B.	2019	Exclude	Wrong outcomes
COVID-19 Era Effect on Pandemic and Post-pandemic Pediatric Telemedicine Use: A Survey of the European Academy of Pediatrics Research in Ambulatory Settings Network	Reingold, S. M.; Hadjipanayis, A.; van Esso, D.; Del Torso, S.; Dornbusch, H. J.; de Guchtenaere, A.; Pancheva, R.; Mujkic, A.; Syridou, G.; Valiulis, A.; Mazur, A.; Rios, J.; Spreitzer, M. V.; Mamenko, M.; D'Avino, A.; Kubatova, G.; Geitmann, K.; Wyder, C.; Altorjai, P.; Michailidou, K.; Grossman, Z.	2021	Exclude	Wrong outcomes
Development and Validation of a Remote Monitoring Tool for Assessment of Mild, Moderate, and Severe Infections in Inflammatory Bowel Disease	Rezazadeh Ardabili, A.; van Esser, D.; Wintjens, D.; Cilissen, M.; Deben, D.; Mujagic, Z.; Russ, F.; Stassen, L.; Van Bodegraven, A. A.; Wong, D.; Winkens, B.; Jonkers, D.; Romberg-Camps, M.; Pierik, M. J.	2023	Exclude	Not assessing telemedicine for antibiotic stewardship; Wrong intervention
Effect of tele health care on exacerbations and hospital admissions in patients with chronic obstructive pulmonary disease: a randomized clinical trial	RingbÃ¦k, T.; Green, A.; Laursen, L. C.; Frausing, E.; BrÃ¸ndum, E.; Ulrik, C. S.	2015	Exclude	Wrong outcomes
Out of Sight but Not Out of Mind: Caring for Patients Receiving OPAT During the SARS-CoV-2 Pandemic	Rivera, C. G.; Mahoney, M. V.; Stevens, R. W.; Abu Saleh, O.	2020	Exclude	Wrong intervention
Assessing the Usefulness of the Prevexair Smartphone Application in the Follow-Up High-Risk Patients with COPD	RodrÃ­guez Hermosa, J. L.; Fuster Gomila, A.; Puente Maestu, L.; Amado Diago, C. A.; Callejas GonzÃ¡lez, F. J.; Malo De Molina Ruiz, R.; Fuentes Ferrer, M. E.; Alvarez-Sala, J. L.; Calle Rubio, M.	2021	Exclude	Wrong outcomes
Exploring end users' system requirements for a handheld computer supporting both sepsis test workflow and current IT solutions	Samson, L. L.; Pape-Haugaard, L. B.; SÃ¸gaard, M.; SchÃ¸nheyder, H. C.; Hejlesen, O. K.	2013	Exclude	Wrong intervention; Wrong outcomes
Pediatric televisits and telephone triage: impact on use of a hospital emergency department	Sarria-Guerrero, J. A.; Luaces-Cubells, C.; JimÃ©nez-FÃ brega, F. X.; Villamor-Ordozgoiti, A.; Isla Pera, P.; Guix-Comellas, E. M.	2019	Exclude	Not assessing telemedicine for antibiotic stewardship; Wrong outcomes
Recognition and management of congenital ichthyosis in a low-income setting	Saso, A.; Dowsing, B.; Forrest, K.; Glover, M.	2019	Exclude	Not assessing telemedicine for antibiotic stewardship
Reducing Primary Care Attendance Intentions for Pediatric Respiratory Tract Infections	Schneider, A.; Cabral, C.; Herd, N.; Hay, A.; Kesten, J. M.; Anderson, E.; Lane, I.; Beck, C.; Michie, S.	2019	Exclude	Without comparator; Wrong outcomes
Azithromycin and COVID-19: Prompt early use at first signs of this infection in adults and children, an approach worthy of consideration	Schwartz, R. A.; Suskind, R. M.	2020	Exclude	Wrong outcomes
Medical microbiology training needs and trainee experience	Seale, J.; Elamin, W.; Millar, M.	2014	Exclude	Not assessing telemedicine for antibiotic stewardship
Must-Read Family Medicine Research-Glucosamine/Chondroitin Supplements and Mortality, Telomere Length and the Doctor-Patient Relationship, Reducing Opioid Use, and More	Seehusen, D. A.; Bowman, M. A.	2020	Exclude	Wrong outcomes
UV-Photokeratitis Associated with Germicidal Lamps Purchased during the COVID-19 Pandemic	Sengillo, J. D.; Kunkler, A. L.; Medert, C.; Fowler, B.; Shoji, M.; Pirakitikulr, N.; Patel, N.; Yannuzzi, N. A.; Verkade, A. J.; Miller, D.; Sliney, D. H.; Parel, J. M.; Amescua, G.	2021	Exclude	Without comparator
Point prevalence audit surveys of respiratory tract infection consultations and antibiotic prescribing in primary care before and during the COVID-19 pandemic in Ireland	Shah, M.; Fleming, A.; Barbosa, T. M.; van der Velden, A. W.; Parveen, S.; Vellinga, A.	2023	Exclude	Wrong outcomes
Treatment of multidrug-resistant tuberculosis in a remote, conflict-affected area of the Democratic Republic of Congo	Shanks, L.; Masumbuko, E. W.; Ngoy, N. M.; Maneno, M.; Bartlett, S.; Thi, S. S.; Shah, T.	2012	Exclude	Wrong intervention
Target product profiles for diagnosis of sepsis: Proposing a new approach for diagnostic innovation	Sharma, M.; Jain, M.; Veeraraghavan, B.; Rodrigues, C.; Bansal, N.; Nambi, P. S.; Nangia, S.; Singhal, T.; Walia, K.	2023	Exclude	Wrong article type
Referrals to Urgent Dental Centres During the COVID-19 Pandemic: A Multi-Site Analysis Research Project	Shathur, A.; Reeves, S.; Sameja, F.; Patel, V.; Jones, A.	2021	Exclude	Not assessing telemedicine for antibiotic stewardship; Wrong article type
Usability Evaluation of a Smartphone Medication Reminder Application in Patients Treated With Short-term Antibiotic	Sherwin, L. B.; Deroche, C. B.; Yevu-Johnson, J.; Matteson-Kome, M.; Bechtold, M.; Jahnke, I.; Alexander, G. L.	2021	Exclude	Wrong article type
Quality Of Care For Acute Respiratory Infections During Direct-To-Consumer Telemedicine Visits For Adults	Shi, Z.; Mehrotra, A.; Gidengil, C. A.; Poon, S. J.; Uscher-Pines, L.; Ray, K. N.	2018	Exclude	Wrong outcomes
Factors Associated With Acceptance of Telehealth-Based Antimicrobial Stewardship Program Recommendations in a Community Hospital Health System	Shively, N. R.; Jacobs, M. W.; Moffa, M. A.; Schorr, R. E.; Walsh, T. L.	2022	Exclude	Wrong article type; Wrong intervention
Infectious Diseases Society of America Position Statement on Telehealth and Telemedicine as Applied to the Practice of Infectious Diseases	Siddiqui, J.; Herchline, T.; Kahlon, S.; Moyer, K. J.; Scott, J. D.; Wood, B. R.; Young, J.	2017	Exclude	Wrong intervention
How primary healthcare in Iceland swiftly changed its strategy in response to the COVID-19 pandemic	Sigurdsson, E. L.; Blondal, A. B.; Jonsson, J. S.; Tomasdottir, M. O.; Hrafnkelsson, H.; Linnet, K.; Sigurdsson, J. A.	2020	Exclude	Wrong article type; Wrong outcomes
Video-observed treatment for tuberculosis patients in Belarus: findings from the first programmatic experience	Sinkou, H.; Hurevich, H.; Rusovich, V.; Zhylevich, L.; Falzon, D.; de Colombani, P.; Dadu, A.; Dara, M.; Story, A.; Skrahina, A.	2017	Exclude	Not assessing telemedicine for antibiotic stewardship
Insights From Rapid Deployment of a "Virtual Hospital" as Standard Care During the COVID-19 Pandemic	Sitammagari, K.; Murphy, S.; Kowalkowski, M.; Chou, S. H.; Sullivan, M.; Taylor, S.; Kearns, J.; Batchelor, T.; Rivet, C.; Hole, C.; Hinson, T.; McCreary, P.; Brown, R.; Dunn, T.; Neuwirth, Z.; McWilliams, A.	2021	Exclude	Wrong outcomes
H2020 EU Research & Innovation Program Boost the Transfer of Technological Breakthroughs, Enable New Solutions for Personalised Health and Impact the Industry and Healthcare Systems	Smit, P. H.; Lymberis, A.	2015	Exclude	Wrong intervention
Telemedicine and Antibiotic Use: One Click Forward or Two Steps Back?	Sprecher, E.; Finkelstein, J. A.	2019	Exclude	Wrong intervention; Wrong outcomes
The Effect of Text Message Reminders to Health Workers on Quality of Care for Malaria, Pneumonia, and Diarrhea in Malawi: A Cluster-Randomized, Controlled Trial	Steinhardt, L. C.; Mathanga, D. P.; Mwandama, D.; Nsona, H.; Moyo, D.; Gumbo, A.; Kobayashi, M.; Namuyinga, R.; Shah, M. P.; Bauleni, A.; Troell, P.; Zurovac, D.; Rowe, A. K.	2019	Exclude	Wrong outcomes
Defining Chronic Mucus Hypersecretion Using the CAT in the SPIROMICS Cohort	Stott-Miller, M.; MÃ¼llerovÃ¡, H.; Miller, B.; Tabberer, M.; El Baou, C.; Keeley, T.; Martinez, F. J.; Han, M.; Dransfield, M.; Hansel, N. N.; Cooper, C. B.; Woodruff, P.; Ortega, V. E.; Comellas, A. P.; Paine Iii, R.; Kanner, R. E.; Anderson, W.; Drummond, M. B.; Kim, V.; Tal-Singer, R.; Lazaar, A. L.	2020	Exclude	Wrong intervention; Wrong outcomes
Investigation of respiratory rate in patients with cystic fibrosis using a minimal-impact biomotion system	StraÃburg, S.; Linker, C. M.; Brato, S.; SchÃ¶bel, C.; Taube, C.; GÃ¶tze, J.; Stehling, F.; Sutharsan, S.; Welsner, M.; Weinreich, G.	2022	Exclude	Without comparator
Innovative App (ExoDont) and Other Conventional Methods to Improve Patient Compliance After Minor Oral Surgical Procedures: Pilot, Nonrandomized, and Prospective Comparative Study	Sybil, D.; Krishna, M.; Shrivastava, P. K.; Singh, S.; Khan, I.	2022	Exclude	Without comparator
[Modern views of fever management - about the FeverFriendTM program]	SzÅke, H.; Fekete, F.; Kocsis, T.; SzijjÃ¡rtÃ³, L.; Nyul, Z.; Kiss, Ã; Betlehem, J.; VerzÃ¡r, Z.; Hajdu RÃ¡fis, J.; Balogh, A.	2023	Exclude	Not assessing telemedicine for antibiotic stewardship; Wrong article type
Building a transnational biosurveillance network using semantic web technologies: requirements, design, and preliminary evaluation	Teodoro, D.; Pasche, E.; Gobeill, J.; Emonet, S.; Ruch, P.; Lovis, C.	2012	Exclude	Without comparator; Wrong outcomes
Typhoid in Pakistan: Challenges, Efforts, and Recommendations	Tharwani, Z. H.; Kumar, P.; Salman, Y.; Islam, Z.; Ahmad, S.; Essar, M. Y.	2022	Exclude	Not assessing telemedicine for antibiotic stewardship; Wrong intervention
Acceptability of the Medication Event Reminder Monitor for Promoting Adherence to Multidrug-Resistant Tuberculosis Therapy in Two Indian Cities: Qualitative Study of Patients and Health Care Providers	Thomas, B. E.; Kumar, J. V.; Periyasamy, M.; Khandewale, A. S.; Hephzibah Mercy, J.; Raj, E. M.; Kokila, S.; Walgude, A. S.; Gaurkhede, G. R.; Kumbhar, J. D.; Ovung, S.; Paul, M.; Rajkumar, B. S.; Subbaraman, R.	2021	Exclude	Not assessing telemedicine for antibiotic stewardship; Wrong intervention
Synchronous Telemedicine in Allergy: Lessons Learned and Transformation of Care During the COVID-19 Pandemic	Thomas, I.; Siew, L. Q. C.; Rutkowski, K.	2021	Exclude	Wrong article type; Wrong outcomes
Incidental lowering of otitis-media complaints in otitis-prone children during COVID-19 pandemic: not all evil comes to hurt	Torretta, S.; Capaccio, P.; Coro, I.; Bosis, S.; Pace, M. E.; Bosi, P.; Pignataro, L.; Marchisio, P.	2021	Exclude	Wrong outcomes
The Impact of Telemedicine in the Diagnosis of Erythema Migrans during the COVID Pandemic: A Comparison with In-Person Diagnosis in the Pre-COVID Era	Trevisan, G.; Nan, K.; di Meo, N.; Bonin, S.	2022	Exclude	Wrong intervention
eConsultation in Plastic and Reconstructive Surgery	Trovato, M. J.; Scholer, A. J.; Vallejo, E.; Buncke, G. M.; Granick, M. S.	2011	Exclude	Not assessing telemedicine for antibiotic stewardship
Piloting tele-monitoring in COPD: a mixed methods exploration of issues in design and implementation	Ure, J.; Pinnock, H.; Hanley, J.; Kidd, G.; McCall Smith, E.; Tarling, A.; Pagliari, C.; Sheikh, A.; MacNee, W.; McKinstry, B.	2012	Exclude	Wrong article type
Interventions to Improve Antibiotic Use in Hospitals with Different Levels of Complexity in Colombia: Findings from a Before-and-After Study and Suggestions for the Future	Valderrama-Rios, M. C.; Ãlvarez-Moreno, C. A.; Cortes, J. A.	2023	Exclude	Wrong outcomes
Primary care for patients with respiratory tract infection before and early on in the COVID-19 pandemic: an observational study in 16 European countries	van der Velden, A. W.; Bax, E. A.; Bongard, E.; Munck Aabenhus, R.; Anastasaki, M.; Anthierens, S.; Balan, A.; BÃ¶hmer, F.; Bruno, P.; Chlabicz, S.; Coenen, S.; Colliers, A.; Emmerich, S.; Garcia-Sangenis, A.; Ghazaryan, H.; van der Linde, S. R.; Malania, L.; Pauer, J.; Tomacinschii, A.; Tonkin-Crine, S.; Vellinga, A.; Zastavnyy, I.; Verheij, T.; Goossens, H.; Butler, C. C.	2021	Exclude	Without comparator; Wrong article type
Mobile based gold nanoprobe TB diagnostics for point-of-need	Veigas, B.; Fortunato, E.; Baptista, P. V.	2015	Exclude	Wrong outcomes
The understated issue of caregiver anxiety for pediatric surgical hospital admissions: opening the blindfolds	Vig, A.; Rathod, K. J.; Goel, A.; Nayak, S.; Jadhav, A. S.; Pathak, M.; Saxena, R.; Sinha, A.	2023	Exclude	Wrong article type
Home videophones improve direct observation in tuberculosis treatment: a mixed methods evaluation	Wade, V. A.; Karnon, J.; Eliott, J. A.; Hiller, J. E.	2012	Exclude	Wrong outcomes
Telemonitoring in Chronic Obstructive Pulmonary Disease (CHROMED). A Randomized Clinical Trial	Walker, P. P.; Pompilio, P. P.; Zanaboni, P.; Bergmo, T. S.; Prikk, K.; Malinovschi, A.; Montserrat, J. M.; Middlemass, J.; Å onc, S.; Munaro, G.; MaruÅ¡iÄ, D.; Sepper, R.; Rosso, R.; Siriwardena, A. N.; Janson, C.; FarrÃ©, R.; Calverley, P. M. A.; Dellaca, R. L.	2018	Exclude	Not assessing telemedicine for antibiotic stewardship
Rescue therapy for refractory Helicobacter pylori infection: current status and future concepts	Wang, S. W.; Yu, F. J.; Kuo, F. C.; Wang, J. W.; Wang, Y. K.; Chen, Y. H.; Hsu, W. H.; Liu, C. J.; Wu, D. C.; Kuo, C. H.	2023	Exclude	Wrong article type
Analysis and improvement measures of telephone drug consultation in a specialized hospital of obstetrics and gynaecology in China	Wang, X.; Pang, Y.; Sun, H.; Huang, Y.; Lin, S.; Jing, J.; Tang, J.	2021	Exclude	Wrong article type
Outpatient burn management	Warner, P. M.; Coffee, T. L.; Yowler, C. J.	2014	Exclude	Not assessing telemedicine for antibiotic stewardship; Wrong article type
Quality of antibiotic prescribing to children through the coronavirus disease 2019 (COVID-19) pandemic	Wattles, B. A.; Jawad, K. S.; Feygin, Y. F.; Stahl, J. D.; Vidwan, N. K.; Stevenson, M. D.; Kong, M.; Smith, M. J.	2022	Exclude	Wrong intervention
Delay in accurate diagnostics during the Covid-19 pandemic: a case of fatal MSSA disseminated infection in an elder patient	Westhovens, I.; Schalck, N.; Van Keerberghen, C. A.; Vanden Abeele, M. E.	2021	Exclude	Wrong intervention
Antibiotic prescription using a digital decision support system: a register-based study of patients with hard-to-heal ulcers in Sweden	WickstrÃ¶m, H. L.; FagerstrÃ¶m, C.; Ãien, R. F.; Anderberg, P.; MidlÃ¶v, P.	2022	Exclude	Without comparator
Moving cystic fibrosis care from rescue to prevention by embedding adherence measurement in routine care	Wildman, M. J.; Hoo, Z. H.	2014	Exclude	Wrong intervention
An audit of a novel electronic messaging treatment service for Chlamydia trachomatis at a community pharmacy	Willetts, S. J.; Cowper, S.; Cameron, S. T.	2018	Exclude	Wrong article type; Wrong intervention
Inter-rater agreement and checklist validation for postoperative wound assessment using smartphone images in vascular surgery	Wiseman, J. T.; Fernandes-Taylor, S.; Gunter, R.; Barnes, M. L.; Saunders, R. S.; Rathouz, P. J.; Yamanouchi, D.; Kent, K. C.	2016	Exclude	Wrong article type; Wrong outcomes
A smartphone application for reporting symptoms in adults with cystic fibrosis: protocol of a randomised controlled trial	Wood, J.; Jenkins, S.; Putrino, D.; Mulrennan, S.; Morey, S.; Cecins, N.; Hill, K.	2018	Exclude	Wrong outcomes
Telehealth clinics increase access to care for adults with cystic fibrosis living in rural and remote Western Australia	Wood, J.; Mulrennan, S.; Hill, K.; Cecins, N.; Morey, S.; Jenkins, S.	2017	Exclude	Wrong outcomes
Long-Term Impact of a Smartphone App on Prescriber Adherence to Antibiotic Guidelines for Adult Patients With Community-Acquired Pneumonia: Interrupted Time-Series Study	Yoon, C. H.; Nolan, I.; Humphrey, G.; Duffy, E. J.; Thomas, M. G.; Ritchie, S. R.	2023	Exclude	Not assessing telemedicine for antibiotic stewardship; Wrong outcomes
Emerging Pharmacotherapy and Health Care Needs of Patients in the Age of Artificial Intelligence and Digitalization	Zarowitz, B. J.	2020	Exclude	Wrong article type; Wrong intervention
Impact of Virtual Care on Outpatient Urinary Tract Infection Management	DeWitt-Foy, ME; Albersheim, J; Grove, S; Hamid, L; Berryman, S; Freese, R; Elliott, SP	2023	Exclude	Wrong outcomes
Antibiotic prescribing in remote versus face-to-face consultations for acute respiratory infections in primary care in England: an observational study using target maximum likelihood estimation	Vestesson, E; De Corte, K; Chappell, P; Crellin, E; Clarke, GM	2023	Exclude	Wrong outcomes
Trends in antibiotic prescribing in primary care out-of-hours doctors' services in Ireland	Shah, M; Barbosa, TM; Stack, G; Fleming, A	2023	Exclude	Wrong intervention
Antibiotic Stewardship in Outpatient Telemedicine: Adapting Centers for Disease Control and Prevention Core Elements to Optimize Antibiotic Use	Sanchez, GV; Kabbani, S; Tsay, SV; Bizune, D; Hersh, AL; Luciano, A; Hicks, LA	2023	Exclude	Wrong intervention
Utilization of remote e-prescription (Anat) in Saudi Arabia during COVID-19: Factors associated with primary adherence and antibiotic prescription	Alhassoun, RK; Aldossary, SA	2023	Exclude	Without comparator; Wrong outcomes
Impact of Remote Medical Devices on Utilization of Medical Services in Pediatric Patients with Upper Respiratory Infections: A Retrospective Study	Mozes, I; Baron-Epel, O; Heymann, A	2024	Exclude	Not assessing telemedicine for antibiotic stewardship; Wrong intervention
Efficacy of telemedicine-based antimicrobial stewardship program to combat antimicrobial resistance: A systematic review and meta-analysis	Dirjayanto, VJ; Lazarus, G; Geraldine, P; Dyson, NG; Triastari, SK; Anjani, J; Wisnu, NK; Sugiharta, AJ	2023	Exclude	Wrong article type; Wrong intervention
Impact of Infectious Diseases Consultation in Patients With Candidemia at a Multisite Health Care System With Established Antimicrobial Stewardship and Telemedicine Services	Speight, CC; Williamson, JE; Ebied, AM; Medaris, LA; McCurdy, L; Hammer, KL	2023	Exclude	Wrong outcomes
Pilot implementation of a telemedicine care bundle: Antimicrobial stewardship, patient satisfaction, clinician satisfaction, and usability in patients with sinusitis	Grabinski, Z; Leybov, V; Battistich, S; Roberts, B; Migliozzi, Z; Wang, YL; Reddy, H; Smith, SW	2024	Exclude	Not assessing telemedicine for antibiotic stewardship; Wrong article type
Antibiotic Receipt for Pediatric Telemedicine Visits With Primary Care vs Direct-to-Consumer Vendors	Wittman, SR; Hoberman, A; Mehrotra, A; Sabik, LM; Yabes, JG; Ray, KN	2024	Exclude	Without comparator; Wrong article type
Adopting telemedicine in the fight against antimicrobial resistance in West Africa	Dauda, BJ; Offor, MC; Adebusuyi, O; Owolabi, CP	2024	Exclude	Wrong article type; Wrong intervention
Health System and Tele-Antimicrobial Stewardship The Role of Building Networks	Escobar, ZK; Shively, NR	2023	Exclude	Not assessing telemedicine for antibiotic stewardship; Wrong intervention
Telemedicine Versus In-Person Primary Care: Treatment and Follow-up Visits	Reed, M; Huang, J; Somers, M; Hsueh, L; Graetz, I; Millman, A; Muelly, E; Gopalan, A	2023	Exclude	Wrong intervention
Telehealth for children and adolescents with chronic disease: review	FaiÃ§al, AVB; Mota, LR; Correia, DD; Monteiro, LP; de Souza, EL; Terse-Ramos, R	2024	Exclude	Without comparator
Telemedicine system for the diagnosis and management of invasive fungal infections in Nigeria	Nwaneri, S; Oladele, R	2023	Exclude	Without comparator; Wrong intervention
Utilization of telemedicine and antibiotic dispensing before and during the COVID-19 pandemic	Tran, PT; Goodin, A; Happe, L; Daniels, M; Winterstein, AG	2023	Exclude	Wrong intervention
Telemedical Support of Feto-Neonatal Care in One Region - Part I: Demand Analysis Using the Example of East Saxony	Kaufmann, M; Eckart, F; Ruediger, M; Birdir, C; Mense, L	2023	Exclude	Wrong outcomes
Effect of the COVID-19 pandemic on the pediatric infectious disease landscape	Shmueli, M; Lendner, I; Ben-Shimol, S	2024	Exclude	Without comparator
An Intraoperative Telemedicine Program to Improve Perioperative Quality Measures	King, CR; Gregory, S; Fritz, BA; Budelier, TP; Ben Abdallah, A; Kronzer, A; Helsten, DL; Torres, B; Mckinnon, S; Goswami, S; Mehta, D; Higo, O; Kerby, P; Henrichs, B; Wildes, TS; Politi, MC; Abraham, J; Avidan, MS; Kannampallil, T; ACTFAST Study Grp	2023	Exclude	Wrong outcomes
Economic evaluations of telepharmacy services in non-cancer settings: A systematic review	De Guzman, KR; Gavanescu, D; Smith, AC; Snoswell, CL	2024	Exclude	Wrong outcomes
Virtual Care? Telepharmacy in Critical Care Settings for Patient-Centered Care and Multidisciplinary Collaboration: A Scoping Review of Activities, Benefits, Economic Impact, Challenges, and Knowledge Gaps	El Ansari, W; Saad, MO	2024	Exclude	Wrong article type; Wrong intervention
End-to-End Sepsis Solution Incorporating Expert Telemedicine Consultation	Gaieski, DF; Carr, B; Toolan, M; Ciotti, K; Kidane, A; Christina, J; Aggarwal, R	2023	Exclude	Wrong article type
Effects of Adherence to an mHealth Tool for Self-Management of COPD Exacerbations	Bischoff, EW; Ariens, N; Boer, L; Vercoulen, J; Akkermans, RP; Bemt, LV; Schermer, TR	2023	Exclude	Wrong outcomes
Importance of Hospital Infection Control	Kubde, D; Badge, AK; Ugemuge, S; Shahu, S	2023	Exclude	Wrong intervention
Stable closure of acute and chronic wounds and pressure ulcers and control of draining fistulas from osteomyelitis in persons with spinal cord injuries: non-interventional study of MPPT passive immunotherapy delivered via telemedicine in community care	Sams-Dodd, J; Belci, M; Bandi, S; Smith, D; Sams-Dodd, F	2024	Exclude	Wrong outcomes
Barriers and facilitators for the implementation and expansion of outpatient parenteral antimicrobial therapy: a systematic review	Mohammed, SA; Cotta, MO; Assefa, GM; Erku, D; Sime, F	2024	Exclude	Wrong article type; Wrong intervention
A national survey of the antibiotic use, self-medication practices, and knowledge of antibiotic resistance among graduates of tertiary institutions in Nigeria	Popoola, OO; Adepitan, DS; Adeyemi, AS; Oladeru, OF; Yusuff, SI	2024	Exclude	Wrong intervention
Antibiotic prescribing for acute respiratory infections during the coronavirus disease 2019 (COVID-19) pandemic: Patterns in a nationwide telehealth service provider	Linder, JA; Persell, SD; Kelley, MA; Friedberg, M; Goldstein, NJ; Knight, TK; Kaiser, KM; Doctor, JN; Mack, WJ; Tibbels, J; McCabe, B; Haenchen, S; Meeker, D	2024	Exclude	Not assessing telemedicine for antibiotic stewardship; Wrong outcomes
Qualitative Assessment of a Smartphone-Based Mobile Health Tool to Guide Diarrhea Management in Bangladesh	Biswas, D; Asadullah, A; Khan, SH; Khan, ZH; Islam, MT; Khan, AI; Qadri, F; Nelson, EJ; Watt, MH; Leung, DT	2024	Exclude	Wrong outcomes
Evaluation of the telemedical health care network "SAFE BIRTH" for pregnant women at risk, premature and sick newborns and their families: study protocol of a cluster-randomized controlled stepped-wedge trial	Hense, H; Mathiebe, J; Helfer, S; Glaubitz, R; RÃ¼diger, M; Birdir, C; Schmitt, J; MÃ¼ller, G	2024	Exclude	Wrong outcomes
A self-powered biocompatible brain probe for remote blood pressure regulation	Liang, S; Guan, HY; Yang, GY; Lin, WH; Long, ZH; Zhong, TY; Lin, R; Xing, LL; Zhang, Y; Li, GL; Chen, MH; Xue, XY; Zhan, Y	2023	Exclude	Wrong outcomes
Rational Drug and Antibiotic Use Status, E-Health Literacy in Syrian Immigrants and Related Factors: A Cross-Sectional Study	Deger, MS; Sezerol, MA; Atak, M	2023	Exclude	Wrong intervention
Rescue therapy for refractory <i>Helicobacter pylori</i> infection: current status and future concepts	Wang, SW; Yu, FJ; Kuo, FC; Wang, JW; Wang, YK; Chen, YH; Hsu, WH; Liu, CJ; Wu, DC; Kuo, CH	2023	Exclude	Without comparator
Effectiveness of HealthTracker for post-caesarean section surgical site infection surveillance: An intervention study	Ohr, SO; Ball, J; Teber, E; Ferguson, JK; Petherbridge, R; Giles, M	2024	Exclude	Wrong outcomes
Artificial intelligence-assisted point-of-care testing system for ultrafast and quantitative detection of drug-resistant bacteria	Ding, Y; Chen, JJ; Wu, Q; Fang, B; Ji, WH; Li, X; Yu, CM; Wang, XC; Cheng, XM; Yu, HD; Hu, ZJ; Uvdal, K; Li, P; Li, L; Huang, W	2023	Exclude	Without comparator
Adaptation of the Wound Healing Questionnaire universal-reporter outcome measure for use in global surgery trials (TALON-1 study): mixed-methods study and Rasch analysis	NIHR Global Hlth Res Unit Global Surg; Glasbey, J; Ademuyiwa, A; Bhatt, A; Biccard, B; Blazeby, J; Brocklehurst, P; Chakrabortee, S; Ingabire, JA; Dossou, FM; Duran, I; Dutta, R; Ghosh, D; Gyamfi, F; Haque, P; Hardy, P; Horton, M; Hyman, G; Jain, R; Ladipo-Ajayi, O; Lawani, I; Lawani, S; Kachapila, M; Lillywhite, R; Macefield, R; Magill, L; Martin, J; Mathers, J; McLean, K; Mistry, P; Mittal, R; …	2023	Exclude	Wrong intervention
Substance use disorder-associated infections' treatment with dalbavancin enabling outpatient transition (SUDDEN OUT) - an investigator-initiated single-arm unblinded prospective cohort study	Krsak, M; Scherger, S; Miller, MA; Cobb, V; Montague, BT; Henao-MartÃ­nez, AF; Molina, KC	2024	Exclude	Wrong article type; Wrong intervention
Detection and management of latent rheumatic heart disease: a narrative review	Lamichhane, P; Patel, F; Al Mefleh, R; Gasimelseed, SYM; Ala, A; Gawad, G; Soni, S	2023	Exclude	Not assessing telemedicine for antibiotic stewardship; Wrong outcomes
Impact of a digital web-based asthma platform, a real-life study	Genberg, EM; Viitanen, HT; MÃ¤kelÃ¤, M; Kautiainen, HJ; Kauppi, PM	2023	Exclude	Wrong outcomes
Tackling the issue of healthcare associated infections through point- of-care devices	Canciu, A; Cernat, A; Tertis, M; Graur, F; Cristea, C	2023	Exclude	Wrong outcomes
Usability of Augmented Reality Technology in Situational Telementorship for Managing Clinical Scenarios: Quasi-Experimental Study	Bui, DT; Barnett, T; Hoang, H; Chinthammit, W	2023	Exclude	Without comparator; Wrong intervention
Implementing Germ Defence digital behaviour change intervention via all primary care practices in England to reduce respiratory infections during the COVID-19 pandemic: an efficient cluster randomised controlled trial using the OpenSAFELY platform	OpenSAFELY Collaborative; Ainsworth, B; Horwood, J; Walter, SR; Miller, S; Chalder, M; De Vocht, F; Denison-Day, J; Elwenspoek, MMC; Curtis, HJ; Bates, C; Mehrkar, A; Bacon, S; Goldacre, B; Craggs, P; AmlÃ´t, R; Francis, N; Little, P; Macleod, J; Moore, M; Morton, K; Rice, C; Sterne, J; Stuart, B; Towler, L; Willcox, ML; Yardley, L	2023	Exclude	Not assessing telemedicine for antibiotic stewardship
An Intraoperative Telemedicine Program to Improve Perioperative Quality Measures: The ACTFAST-3 Randomized Clinical Trial	King, C. R.; Gregory, S.; Fritz, B. A.; Budelier, T. P.; Ben Abdallah, A.; Kronzer, A.; Helsten, D. L.; Torres, B.; McKinnon, S.; Goswami, S.; Mehta, D.; Higo, O.; Kerby, P.; Henrichs, B.; Wildes, T. S.; Politi, M. C.; Abraham, J.; Avidan, M. S.; Kannampallil, T.	2023	Exclude	Without comparator
Impact of Telemedicine use on clinical care indicators of pediatric intensive care units: protocol for a cluster randomized clinical trial	Silva, Mmdd; Klever, E. K.; Rocha, J. C. D.; Silva, G. O. L.; Amorim, J. D. R.; Dode, A. D.; Simionato, B. M.; Cunha, L. G. D.; Zaupa, A. P. B.; Krauzer, J. R. M.; Pires, A. A.; Cabral, F. C.; Moreira, T. C.; Constant, Hmrm	2023	Exclude	Without comparator
The impact of COVID-19 on antibiotic prescribing in primary care in England: Evaluation and risk prediction of appropriateness of type and repeat prescribing	Zhong, Xiaomin; Pate, Alexander; Yang, Ya-Ting; Fahmi, Ali; Ashcroft, Darren M.; Goldacre, Ben; MacKenna, Brian; Mehrkar, Amir; Bacon, Sebastian C. J.; Massey, Jon; Fisher, Louis; Inglesby, Peter; Hand, Kieran; van Staa, Tjeerd; Palin, Victoria	2023	Exclusion	Not Assess telemedicine interventions for antibiotic stewardship;
Impact of Infectious Diseases Consultation in Patients with Candidemia at a Multisite Healthcare System with Established Antimicrobial Stewardship and Telemedicine Services	Speight, Carly C; Williamson, Julie E; Ebied, Alex M; Medaris, Leigh Ann; McCurdy, Lewis; Hammer, Katie L	2023	Exclusion	Wrong outcomes;
Impact of telehealth on the current and future practice of lipidology: a scoping review	Schubert, Tyler J.; Clegg, Katarina; Karalis, Dean; Desai, Nihar R.; Marrs, Joel C.; McNeal, Catherine; Mintz, Guy L.; Romagnoli, Katrina M.; Jones, Laney K.	2023	Exclusion	wrong article type;
Remote Delivery of the Fugl-Meyer Assessment for the Upper Extremity: A Pilot Study to Assess Feasibility, Reliability, and Validity	Rowe, Veronica; Blanton, Sarah; Aycock, Dawn; Hayat, Matthew J.; Ali, Syeda Zahra	2023	Exclusion	Not Assess telemedicine interventions for antibiotic stewardship;
Behavioral Parent Training Engagement Among Young Children With Autism Spectrum Disorder	Ros-DeMarize, Rosmary; Klein, Jordan; Carpenter, Laura A.	2023	Exclusion	Not Assess telemedicine interventions for antibiotic stewardship;
Chapter 12 - Global telehealth and digital health: how to support programs and infrastructure	Ramnath, Venktesh R.; Freeman, Andrew M.; Bhatt, Ami B.	2023	Exclusion	Not Assess telemedicine interventions for antibiotic stewardship;
Ideal Features of Topical Antibiotic Therapy for the Treatment of Impetigo: An Italian Expert Consensus Report	Neri, Iria; Miraglia del Giudice, Michele; Novelli, Andrea; Ruggiero, Giuseppe; Pappagallo, Giovanni; Galli, Luisa	2023	Exclusion	wrong article type;
Evaluating the Impact of Executive Orders Lifting Restrictions on Advanced Practice Registered Nurses During the COVID-19 Pandemic	Martin, Brendan; Buck, Michelle; Zhong, Elizabeth	2023	Exclusion	Not Assess telemedicine interventions for antibiotic stewardship;
The impact of the COVID-19 pandemic on individuals with Fontan circulation: Focus on gaps in care	Mahendran, Arjun; Fahnhorst, Sarah; Alexander, Craig; Brown, Nicole; Cnota, James F.; Divanovic, Allison; Heydarian, Haleh; Hirsch, Russel; Opotowsky, Alexander R.; Palermo, Joseph J.; Szugye, Cassandra; Lubert, Adam M.	2023	Exclusion	Not Assess telemedicine interventions for antibiotic stewardship;
Chapter 19 - Education of Future Providers on Ocular Telehealth and Integration of Telehealth Into Future Practice	Lu, Xiaoqin Alexa; Maa, April	2023	Exclusion	Not Assess telemedicine interventions for antibiotic stewardship;
Exploring mHealth applications for self-management of chronic low back pain: A survey of features and benefits	Kheirinejad, Saba; Visuri, Aku; Suryanarayana, Sharadhi Alape; Hosio, Simo	2023	Exclusion	wrong article type;
Impact of a Multifaceted Intervention on Antibiotic Prescribing for Cystitis and Asymptomatic Bacteriuria in 23 Community Hospital Emergency Departments	Ingalls, Emily M.; Veillette, John J.; Olson, Jared; May, Stephanie S.; Dustin Waters, C.; Gelman, Stephanie S.; Vargyas, George; Hutton, Mary; Tinker, Nick; Fontaine, Gabriel V.; Foster, Rachel A.; Stallsmith, Jena; Earl, Ali; Buckel, Whitney R.; Vento, Todd J.	2023	Exclusion	Not Assess telemedicine interventions for antibiotic stewardship;
Hospital pharmacy response to the COVID-19 pandemic: experience from a regional referral center in the United Arab Emirates	Hammad, M.; Tashtoush, M. M.; El Faki, E. M. A.; Hajaj, M. Y.; Ahmed, S. S.; Darwish, A. A.	2023	Exclusion	Not Assess telemedicine interventions for antibiotic stewardship;
Barriers and enablers to telehealth use by physiotherapists during the COVID-19 pandemic	Haines, Kimberley J.; Sawyer, Abbey; McKinnon, Clare; Donovan, Ashleigh; Michael, Chris; Cimoli, Chris; Gregory, Mel; Berney, Sue; Berlowitz, David J.	2023	Exclusion	Not Assess telemedicine interventions for antibiotic stewardship;
O.3.6 - Healthcare professionals' perceptions and attitudes to teleconsultation during the Covid-19 pandemic: Presenter(s): Maria Magdalena Bujnowska-Fedak, Department of Family Medicine, Wroclaw Medical University, Poland	Grata-Borkowska, Urszula; Sobieski, Mateusz; Drobnik, Jarosaw	2023	Exclusion	Not Assess telemedicine interventions for antibiotic stewardship;
Health Care Disparities in Outpatient Diabetes Management During the Coronavirus Disease 2019 Pandemic: Where Do We Stand Now?	Frontera, Eric D.; Cavagahan, Melissa K.; Carter, Allie; Saeed, Zeb I.	2023	Exclusion	Wrong outcomes;
Racial, ethnic, and sex differences in psychiatric diagnosis, mental health sequelae, and VHA service utilization among justice-involved veterans	Desai, Alisha; Holliday, Ryan; Borges, Lauren M.	2023	Exclusion	Not Assess telemedicine interventions for antibiotic stewardship;
How should a video-call service for early labour be provided? A qualitative study of midwivesâ perspectives in the United Kingdom and Italy	Borrelli, Sara; Fumagalli, Simona; Colciago, Elisabetta; Downey, Joshua; Spiby, Helen; Nespoli, Antonella	2023	Exclusion	Not Assess telemedicine interventions for antibiotic stewardship;
Meeting the needs of rural veterans through rapid implementation of pharmacist-provided telehealth management of diabetes during the COVID-19 pandemic	Baum, Shekinah G.; Coan, Lindsy M.; Porter, Angela K.	2023	Exclusion	Not Assess telemedicine interventions for antibiotic stewardship;
Patient and carer perspectives on the use of video consultations in the management of the ketogenic diet for epilepsy	Bara, Vanessa B. H.; Schoeler, Natasha; Carroll, Jennifer H.; Simpson, Zoe; Cameron, Tracy	2023	Exclusion	Not Assess telemedicine interventions for antibiotic stewardship;
Use of Interactive Texting Is Associated With Higher Odds of Continued WIC Participation During the COVID-19 Pandemic	Anderson, Christopher E.; Whaley, Shannon E.	2023	Exclusion	Not Assess telemedicine interventions for antibiotic stewardship;
CHALLENGES AND SOLUTIONS TOWARDS ANTIMICROBIAL STEWARDSHIP IMPLEMENTATION	Amir, Afreenish	2023	Exclusion	Not Assess telemedicine interventions for antibiotic stewardship;
The effect of Telehealth Antimicrobial Stewardship Program (Tele-ASP) on antimicrobial use in a pediatric intensive care unit: Pre- and post-implementation single center study	Alfraij, Abdulla; Abdelmoniem, Ahmed; Elseadawy, Mohamed; Surour, Mohammad; Basuni, Mohamed; Papenburg, Jesse; Alghounaim, Mohammad	2023	Exclusion	Wrong intervention;
A fully integrated infectious diseases and antimicrobial stewardship telehealth service improves Staphylococcus aureus bacteremia bundle adherence and outcomes in 16 small community hospitals	Veillette, John J; May, Stephanie S; Gabrellas, Alithea D; Gelman, Stephanie S; Albritton, Jordan; Lyons, Michael D; Stenehjem, Edward A; Webb, Brandon J; Dalto, Joseph D; Throneberry, S Kyle	2022	Exclusion	Wrong outcomes;
Perspectives of Remote Volunteer Palliative Care Consultants During COVID: A Qualitative Study	Tong, Wendy; Kapur, Supriya; Fleet, Alexa; Russo, Samantha; Khedagi, Apurva; Blinderman, Craig D.; Nakagawa, Shunichi	2022	Exclusion	Wrong outcomes;
Use of telemedicine for initial outpatient subspecialist consultative visit: A national survey of general pediatricians and pediatric subspecialists	Ray, Kristin N.; Bohnhoff, James C.; Schweiberger, Kelsey; Sequeira, Gina M.; Hanmer, Janel; Kahn, Jeremy M.	2022	Exclusion	Not Assess telemedicine interventions for antibiotic stewardship;
Pain coping skills training un-locks patient-centered pain care during the COVID- 19 lockdown	O'Brien, Marie	2022	Exclusion	Wrong outcomes;
Embracing the Virtual Care Paradigm: Dietitians Preference and Increased Utilization of Telehealth	Myers, M.; Russo, L.; Jordan, B.; Stella, C.	2022	Exclusion	Not Assess telemedicine interventions for antibiotic stewardship;
The long game: Telemedicine patient satisfaction metrics and methods of recurrence detection for gynecologic cancer patients throughout the initial year of the COVID-19 pandemic	Mojdehbakhsh, Rachel P.; Mora Hurtado, Arielle C.; Uppal, Shitanshu; Milakovich, Hailey; Spencer, Ryan J.	2022	Exclusion	Not Assess telemedicine interventions for antibiotic stewardship;
Effectiveness of motor-cognitive dual-task exercise via telerehabilitation in Alzheimerâs disease: An online pilot randomized controlled study	MenengiÌÃ§, KÃ¼bra Nur; Yeldan, Ä°pek; ÃÄ±nar, NilgÃ¼n; Åahiner, TÃ¼rker	2022	Exclusion	wrong article type;
Are we there yet? Unbundling the potential adoption and integration of telemedicine to improve virtual healthcare services in African health systems	Mbunge, Elliot; Muchemwa, Benhildah; Batani, John	2022	Exclusion	Not Assess telemedicine interventions for antibiotic stewardship;
A systematic literature review and meta-analysis of community pharmacist-led interventions to optimise the use of antibiotics	Lambert, Maarten; Smit, ChloÃ© C. H.; De Vos, Stijn; Benko, Ria; Llor, Carl; Paget, W. John; Briant, Kathryn; Pont, Lisa; Van Dijk, Liset; Taxis, Katja	2022	Exclusion	wrong article type;
Virtual Rounding in Stroke Care and Neurology Education During the COVID-19 Pandemic - A Residency Program Survey	Kolikonda, Murali K.; Blaginykh, Elena; Brown, Peter; Kovi, Shivakrishna; Zhang, Lucy Q.; Uchino, Ken	2022	Exclusion	wrong article type;
Improving the Development and Implementation of Audit and Feedback Systems to Support Health Care Workers in Limiting Antimicrobial Resistance in the Hospital: Scoping Review	Keizer, Julia; Bente, Britt E.; Al Naiemi, Nashwan; Van Gemert-Pijnen, Lisette Jewc; Beerlage-De Jong, Nienke	2022	Exclusion	wrong article type;
Plant Bioactives in the Treatment of Inflammation of Skeletal Muscles: A Molecular Perspective	Karati, Dipanjan; Varghese, Ryan; Mahadik, K. R.; Sharma, Rohit; Kumar, Dileep; Aazza, Smail	2022	Exclusion	Not Assess telemedicine interventions for antibiotic stewardship;
Factors That Affect Telehealth Utilization and In-Person Glaucoma Care During the COVID-19 Pandemic	Huther, Alexander; Roh, Shiyoung; Ramsey, David J.	2022	Exclusion	Not Assess telemedicine interventions for antibiotic stewardship;
Increased utilization of teledermatology among Medicare Part B beneficiaries during the COVID-19 pandemic	Gronbeck, Christian; Grant-Kels, Jane M.; Lu, Jun; Feng, Hao	2022	Exclusion	Wrong outcomes;
Electronic Outpatient Referral System for Liver Transplant Improves Appropriateness and Allows First Visit Triage	Ferri, Flaminia; Milana, Martina; Abbatecola, Aurelio; Pintore, Alessandro; Lenci, Ilaria; Parisse, Simona; Vitale, Alessandro; Di Croce, Gianluca; Mennini, Gianluca; Lai, Quirino; Rossi, Massimo; Angelico, Roberta; Tisone, Giuseppe; Anselmo, Alessandro; Angelico, Mario; Corradini, Stefano Ginanni	2022	Exclusion	Wrong intervention;
Teleconsultation adoption since COVID-19: Comparison of barriers and facilitators in primary care settings in Hong Kong and the Netherlands	FernÃ¡ndez Coves, Andrea; Yeung, Karene Hoi Ting; van der Putten, Ingeborg M.; Nelson, E. Anthony S.	2022	Exclusion	Not Assess telemedicine interventions for antibiotic stewardship;
Impact of Telehealth on the Current and Future Practice of Lipidology: A Scoping Review	Desai, Nihar; Marrs, Joel; McNeal, Catherine; Mintz, Guy; Romagnoli, Katrina; Karalis, Dean; Jones, Laney	2022	Exclusion	wrong article type;
Virtual Palliative Care Is Inclusive Care (QI408)	Damiano, Sara; Bloise, Rafael; Elliott, Tania; Hendrix, John; Ratz, Teri	2022	Exclusion	Not Assess telemedicine interventions for antibiotic stewardship;
Access to Care: End-to-End Digital Response for COVID-19 Care Delivery	Cooling, Melinda; Klein, Colleen J.; Pierce, Lisa M.; Delinski, Nicole; Lotz, Abby; Vozenilek, John A.	2022	Exclusion	Not Assess telemedicine interventions for antibiotic stewardship;
Understanding hispanic patient satisfaction with telehealth during COVID-19	Cockrell, Hannah; Wayne, David; Wandell, Grace; Wang, Xing; Greenberg, Sarah L. M.; Kieran, Kathleen; Dick, AndrÃ©; Bonilla-Velez, Juliana	2022	Exclusion	Not Assess telemedicine interventions for antibiotic stewardship;
Health professionalsâ views of medical teleconsultation uptake in the Brazilian Unified Health System: A description using the NASSS framework	Catapan, Soraia de Camargo; Taylor, Alan; Calvo, Maria Cristina Marino	2022	Exclusion	wrong article type;
Mental Healthcare Utilization, Modalities, and Disruptions During Spring 2021 of the COVID-19 Pandemic Among U.S. Adolescents	Campos-Castillo, Celeste; Laestadius, Linnea I.	2022	Exclusion	Not Assess telemedicine interventions for antibiotic stewardship;
The COVID-19 pandemic and opioid use disorder: Expanding treatment with buprenorphine, and combining safety precautions with telehealth	Cales, Richard H.; Cales, Shannon C.; Shreffler, Jacob; Huecker, Martin R.	2022	Exclusion	Not Assess telemedicine interventions for antibiotic stewardship;
How People with a Chronic Health Condition Have Promoted their Health during COVID-19	Becker, Heather; Stuifbergen, Alexa; Britt, Katherine; Lim, Sungju	2022	Exclusion	Not Assess telemedicine interventions for antibiotic stewardship;
Moving to telehealth antimicrobial stewardship during the Covidâ19 pandemicâimpact on activity and adherence	Bazargani, Shiva; Rawlins, Matthew D. M.; McLellan, Duncan G. J.; Ingram, Paul R.; Dyer, John R.	2022	Exclusion	Wrong intervention;
TOGETHER Care: PatienT-tailOred GynEcologic Oncology posT discHargE caRe (290)	Andriani, Leslie; Haggerty, Ashley; Seltzer, Emily; Mancheno, Christina; Oliver, Sirithepphavanh; Mills, Lisa; McAlexander, PernaLyn; Baker, Dena; Flynn, Danielle; Kim, Sarah; Bailey, Grover; Latif, Nawar	2022	Exclusion	Not Assess telemedicine interventions for antibiotic stewardship;
Chapter 18 - Diabetes digital health and telehealth in the Middle East	Al-Sofiani, Mohammed E.; Klonoff, David C.; Kerr, David; Weitzman, Elissa R.	2022	Exclusion	Not Assess telemedicine interventions for antibiotic stewardship;
Development of a Telenutrition Program to Address Health Disparities Among Uninsured Patients With Diet-related Chronic Diseases	Ajabshir, Sahar; Stumbar, Sarah; Huffman, Fatma	2022	Exclusion	Not Assess telemedicine interventions for antibiotic stewardship;
Demographic and technological factors influencing virtual seizure clinic visit satisfaction before and during the Covid-19 pandemic in rural Hawaii	Wong, Victoria S. S.; Williams, Madison K.; Akiona, Charles Kawena; Avalos, Lauro Nathaniel; Taylor, Emily Jane; Stein, Alan G.; Asai, Susan M.; Koenig, Matthew A.; Rosen, Michael A.	2021	Exclusion	Not Assess telemedicine interventions for antibiotic stewardship;
1123. Appropriateness of Antibiotic Prescribing Through the COVID-19 Pandemic and Associated Telehealth Visits	Wattles, Bethany A; Stahl, James A; Jawad, Kahir S; Feygin, Yana; Kong, Maiying; Vidwan, Navjyot; Stevenson, Michelle D; Smith, Michael J	2021	Exclusion	Not Assess telemedicine interventions for antibiotic stewardship;
Pediatric trauma telemedicine in a rural state: Lessons learned from a 1-year experience	Taylor, Mark A.; Knochel, Miguel L.; Proctor, Spencer J.; Brockmeyer, Douglas L.; Runyon, Lisa A.; Fenton, Stephen J.; Russell, Katie W.	2021	Exclusion	Not Assess telemedicine interventions for antibiotic stewardship;
Outpatient antibiotic prescribing for common infections via telemedicine versus face-to-face visits: Systematic literature review and meta-analysis	Suzuki, Hiroyuki; Marra, Alexandre R; Hasegawa, Shinya; Livorsi, Daniel J; Goto, Michihiko; Perencevich, Eli N; Ohl, Michael E; DeBerg, Jennifer; Schweizer, Marin L	2021	Exclusion	Not Assess telemedicine interventions for antibiotic stewardship;
Kentucky Women's Justice Community Opioid Innovation Network (JCOIN): A type 1 effectiveness-implementation hybrid trial to increase utilization of medications for opioid use disorder among justice-involved women	Staton, Michele; Webster, J. Matthew; Leukefeld, Carl; Tillson, Martha; Marks, Katherine; Oser, Carrie; Bush, Heather M.; Fanucchi, Laura; Fallin-Bennett, Amanda; Garner, Bryan R.; McCollister, Kathryn; Johnson, Sarah; Winston, Erin	2021	Exclusion	wrong article type;
Antibiotic stewardship in direct-to-consumer telemedicine consultations leads to high adherence to best practice guidelines and a low prescription rate	Pedrotti, Carlos H. S.; Accorsi, Tarso A. D.; Lima, Karine De Amicis; Neto, Ary Serpa; Lira, Maria T. S. de S.; Morbeck, Renata A.; Cordioli, Eduardo	2021	Exclusion	Wrong outcomes;
New-Onset Bullous Pemphigoid in a COVID-19 Patient	Olson, Natalie; Eckhardt, David; Delano, Angela; Cuevas Covarrubias, Sergio A.	2021	Exclusion	Not Assess telemedicine interventions for antibiotic stewardship;
Telehealth sustains patient engagement in OUD treatment during COVID-19	Langabeer, James R.; Yatsco, Andrea; Champagne-Langabeer, Tiffany	2021	Exclusion	Not Assess telemedicine interventions for antibiotic stewardship;
Challenges faced by doctors and nurses in wound care management during the COVID-19 pandemic in Turkey and their views on telehealth	Karadag, Ayise; Sengul, Tuba	2021	Exclusion	Wrong outcomes;
The CopeNYP program: A model for brief treatment of psychological distress among healthcare workers and hospital staff	Kanellopoulos, Dora; Solomonov, Nili; Ritholtz, Shira; Wilkins, Victoria; Goldman, Rachel; Schier, Maddy; Oberlin, Lauren; Bueno-Castellano, Christina; Dargis, Monika; Cherestal, Stephanie; Gunning, Faith	2021	Exclusion	Not Assess telemedicine interventions for antibiotic stewardship;
2021 Canadian Surgery Forum01. Design and validation of a unique endoscopy simulator using a commercial video game03. Is ethnicity an appropriate measure of health care marginalization?: A systematic review and meta-analysis of the outcomes of diabetic foot ulceration in the Aboriginal population04. Racial disparities in surgeryâa cross-specialty matched comparison between black and white patie…	Johnson, G.; Hickey, K.; Azin, A.; Guidolin, K.; Shariff, F.; Gentles, J.; Parapini, M.; Guo, R.; Ertel, E.; Lenet, T.	2021	Exclusion	Not Assess telemedicine interventions for antibiotic stewardship;
A Multicenter Evaluation of the Feasibility, Patient/Provider Satisfaction, and Value of Virtual Spine Consultation During the COVID-19 Pandemic	Hobson, Sandra; Aleem, Ilyas S.; Bice, Miranda J.; Butt, Bilal B.; Bydon, Mohamad; Elder, Benjamin D.; Fredericks, Donald R.; Helgeson, Melvin D.; Patel, Rakesh D.; Sebastian, Arjun; Wagner, Scott C.; Williams, Seth K.; Xiong, Ashley E.; Anderson, Paul A.; Freedman, Brett	2021	Exclusion	Not Assess telemedicine interventions for antibiotic stewardship;
Impact of Technology-Based Interventions on Patient-Reported Outcomes in Asthma: A Systematic Review	Doshi, Hiten; Hsia, Brian; Shahani, Jai; Mowrey, Wenzhu; Jariwala, Sunit P.	2021	Exclusion	wrong article type;
Evaluating antimicrobial prescribing practice in Australian remote primary healthcare clinics	de Jong, Jarrod; Speare, Tobias; Chiong, Fabian; Einsiedel, Lloyd; Silver, Bronwyn; Gent, Debra; Tong, Steven; Tsai, Danny	2021	Exclusion	Wrong outcomes;
Institution-initiated text messaging can reduce unplanned emergency department visits after appendectomy	D'Cruz, Roshan J.; MacDonald, Lisa-Qiao; Zisa, Natalina; Zomorrodi, Arezoo; Murren-Boezem, Joanne; Atanda, Alfred; Hirschfeld, Fiona; Berman, Loren	2021	Exclusion	Wrong intervention;
Evaluating factors of greater patient satisfaction with outpatient cardiology telehealth visits during the COVID-19 pandemic	Cho, David; Khalil, Suzan; Kamath, Megan; Wilhalme, Holly; Lewis, Angelica; Moore, Melissa; Nsair, Ali	2021	Exclusion	Not Assess telemedicine interventions for antibiotic stewardship;
Multicenter Evaluation of Telehealth Utilization in Hip and Knee Arthroplasty Before and for One Year During the COVID-19 Pandemic	Bini, Stefano; Chiu, Yu-Fen; Ast, Michael; Krueger, Chad; Maratt, Joseph; Bendich, Ilya	2021	Exclusion	Wrong outcomes;
Antibiotic prescribing for acute infections in synchronous telehealth consultations: a systematic review and meta-analysis	Bakhit, Mina; Baillie, Emma; Krzyzaniak, Natalia; van Driel, Mieke; Clark, Justin; Glasziou, Paul; Del Mar, Christopher	2021	Exclusion	Wrong outcomes;
Impact of a Telehealth-Based Antimicrobial Stewardship Program in a Community Hospital Health System	Shively, Nathan R.; Moffa, Matthew A.; Paul, Kathleen T.; Wodusky, Eric J.; Schipani, Beth Ann; Cuccaro, Susan L.; Harmanos, Mark S.; Cratty, Michael S.; Chamovitz, Bruce N.; Walsh, Thomas L.	2020	Exclusion	Wrong outcomes;
Baccalaureate nursing students' experiences with multi-patient, standardized patient simulations using telehealth to collaborate	Powers, Kelly; Neustrup, Wendy; Thomas, Cynthia; Saine, Amber; Sossoman, Leslie Beth; Ferrante-Fusilli, Frances A.; Ross, Ticola C.; Clark, Kimberly; Dexter, Amanda	2020	Exclusion	Not Assess telemedicine interventions for antibiotic stewardship;
Amyloidosis Appointment Companion: A Virtual Healthcare Tool to Optimize Shared Decision Making and Improve Patient Experience and Provider Satisfaction for Telehealth and in-Person Appointments	Lousada, Isabelle; Himick, Robyn; Shore, Jason; Sodowick, Adam; Mendelson, Lisa M.; Sanchorawala, Vaishali	2020	Exclusion	Not Assess telemedicine interventions for antibiotic stewardship;
Effect of Accountable Care Organizations on Emergency Medicine Payment and Care Redesign: A Qualitative Study	Lin, Michelle P.; Revette, Anna; Carr, Brendan G.; Richardson, Lynne D.; Wiler, Jennifer L.; Schuur, Jeremiah D.	2020	Exclusion	Not Assess telemedicine interventions for antibiotic stewardship;
Feasibility of Advanced Practice Nurse - Led Telehealth Service in Patients with Myeloproliferative Neoplasm in the Community: A Singapore Single-Centre Report	Lim, Chi Ching; Chen, Xiaojuan; Lee, Yee Mei; Teo, Winnie Z. Y.; Tung, Moon Ley; Chng, Wee-Joo; Ooi, Melissa	2020	Exclusion	Wrong intervention;
A metabolite binding protein moonlights as a bile-responsive chaperone	Lee, Changhan; Betschinger, Patrick; Wu, Kevin; Å»yÅa, Dawid S.; Glockshuber, Rudi; Bardwell, James C. A.	2020	Exclusion	Wrong intervention;
Susceptibility Test Methods: Fastidious Bacteria	Humphries, Romney M.; Hindler, Janet A.	2020	Exclusion	Not Assess telemedicine interventions for antibiotic stewardship;
Virtual teaching of preventive cardiology: A student experience	Hays, Sara; Mankala, Vikas; Paternostro, Kevin; Pawar, Deepraj; Ward, Edward; Raymond, Lauren	2020	Exclusion	Not Assess telemedicine interventions for antibiotic stewardship;
Lessons from Hippocrates: Time to Change the Cancer Paradigm	Galmarini, Carlos M.; Robak, Tadeusz	2020	Exclusion	wrong article type;
The Role of Antibiotic Stewardship and Telemedicine in the Management of Multidrug-Resistant Infections	File, Thomas M., Jr.; Jump, Robin L. P.; Goff, Debra A.	2020	Exclusion	Not Assess telemedicine interventions for antibiotic stewardship;
Critical Telehealth and Healthcare Utilization during COVID-19 in Sickle Cell Disease: CBO Reach in Understanding the Patient Experience	Fields, Jennifer; Brown, Mary; Grismore, Chanell; Badwan, Yadira; Claster, Susan; Nugent, Diane J.	2020	Exclusion	Wrong outcomes;
Telemedicine in the Era of Coronavirus Disease 2019 (COVID-19): A Neurosurgical Perspective	Blue, Rachel; Yang, Andrew I.; Zhou, Cecilia; De Ravin, Emma; Teng, Clare W.; Arguelles, Gabriel R.; Huang, Vincent; Wathen, Connor; Miranda, Stephen P.; Marcotte, Paul; Malhotra, Neil R.; Welch, William C.; Lee, John Y. K.	2020	Exclusion	Not Assess telemedicine interventions for antibiotic stewardship;
Workforce Shortage for Retinopathy of Prematurity Care and Emerging Role of Telehealth and Artificial Intelligence	Barrero-Castillero, Alejandra; Corwin, Brian K.; VanderVeen, Deborah K.; Wang, Jason C.	2020	Exclusion	Not Assess telemedicine interventions for antibiotic stewardship;
Protocol for a randomised controlled trial to evaluate the effectiveness of improving tuberculosis patients' treatment adherence via electronic monitors and an app versus usual care in Tibet	Wei, Xiaolin; Hicks, Joseph Paul; Pasang, Pande; Zhang, Zhitong; Haldane, Victoria; Liu, Xiaoqiu; Yin, Tingting; Wang, Lixia; Shi, Dachun; Ge, Shiliang; Walley, John; Upshur, Ross; Hu, Jun	2019	Exclusion	Not Assess telemedicine interventions for antibiotic stewardship;
Structured, proactive care coordination versus usual care for Improving Morbidity during Post-Acute Care Transitions for Sepsis (IMPACTS): a pragmatic, randomized controlled trial	Kowalkowski, M.; Chou, S. H.; McWilliams, A.; Lashley, C.; Murphy, S.; Rossman, W.; Papali, A.; Heffner, A.; Russo, M.; Burke, L.; Gibbs, M.; Taylor, S. P.; Atrium Health, Acorn Investigators	2019	Exclusion	wrong article type;
Telemedicine and telementoring in the surgical specialties: A narrative review	Huang, Eunice Y.; Knight, Samantha; Guetter, Camila Roginski; Davis, Catherine Hambleton; Moller, Mecker; Slama, Eliza; Crandall, Marie	2019	Exclusion	wrong article type;
More than a collaborationâWhat sort of organization should Cochrane be? Using organizational metaphors to explore the work of Cochrane	Gleave, Richard	2019	Exclusion	Not Assess telemedicine interventions for antibiotic stewardship;
Using Telehealth to Care for Children with Medical Complexity	Gentile, Elise Madeck; Notario, Patricia M.; Amidon, Matthew; Angst, Denise; Lefaiver, Cheryl; Webster, Kathleen	2019	Exclusion	Not Assess telemedicine interventions for antibiotic stewardship;
Antimicrobial stewardship through telemedicine and its impact on multi-drug resistance	Dos Santos, Rodrigo P; Dalmora, Camila H; Lukasewicz, Stephani A; Carvalho, OtÃ¡vio; Deutschendorf, Caroline; Lima, Raquel; Leitzke, Tiago; Correa, Nilson C; Gambetta, Marcelo V	2019	Exclusion	Wrong outcomes;
Telemedicine Infectious Diseases Consultations and Clinical Outcomes: A Systematic Review	Burnham, Jason P.; Fritz, Stephanie A.; Yaeger, Lauren H.; Colditz, Graham A.	2019	Exclusion	wrong article type;
The impact of telemedicine on patient self-management processes and clinical outcomes for patients with Types I or II Diabetes Mellitus in the United States: A scoping review	Borries, Trevor M.; Dunbar, Ashley; Bhukhen, Arti; Rismany, Joshua; Kilham, Jessica; Feinn, Richard; Meehan, Thomas P.	2019	Exclusion	wrong article type;
Capacity building for knowledge translation: A survey about the characteristics and motivation of volunteer translators of Cochrane plain language summaries	Behmen, Dalibora; MaruÅ¡iÄ, Ana; Puljak, Livia	2019	Exclusion	Wrong intervention;
The Rehabilitation Enhancing Aging Through Connected Health Prehabilitation Trial	Bean, Jonathan F.; Brown, Lorna; DeAngelis, Tamara R.; Ellis, Terry; Kumar, V. S. Senthil; Latham, Nancy K.; Lawler, Danielle; Ni, Meng; Perloff, Jennifer	2019	Exclusion	wrong article type;
Initial assessment of an interprofessional team-delivered telehealth program for patients with epilepsy	Axon, David Rhys; Taylor, Ann M.; Vo, Dylan; Bingham, Jennifer	2019	Exclusion	Not Assess telemedicine interventions for antibiotic stewardship;
The effect of telehealth, telephone support or usual care on quality of life, mortality and healthcare utilization in elderly high-risk patients with multiple chronic conditions. A prospective study	Valdivieso, Bernardo; GarcÃ­a-Sempere, Anibal; SanfÃ©lix-Gimeno, Gabriel; Faubel, Raquel; Librero, Julian; Soriano, Elisa; PeirÃ³, Salvador	2018	Exclusion	wrong article type;
Impact of clinical pharmacist services delivered via telemedicine in the outpatient or ambulatory care setting: A systematic review	Niznik, Joshua D.; He, Harvey; Kane-Gill, Sandra L.	2018	Exclusion	wrong article type;
Digital Reinvention in the Remediation Industry	Horst, John; Kaijim, Wilco; Welty, Nicklaus; Rayner, Andrea; Arancibia, Benjamin; Burnell, Shawn; Dupre, Monica; Schnobrich, Matthew; AppÃ©rÃ©, FranÃ§ois	2018	Exclusion	Wrong outcomes;
Re: A Cost Comparison for Telehealth Utilization in the Kidney Transplant Waitlist Evaluation Process	Goldfarb, David A.	2018	Exclusion	Wrong outcomes;
I-LAB: Connecting clinical laboratories to infectious diseases surveillance systems	Dia, L.; Papa, S.; Diallo, P.; Steenkeste, N.; Delorme, L.; Fofana, L.	2018	Exclusion	Not Assess telemedicine interventions for antibiotic stewardship;
Proceedings of the 4th IPLeiriaâs International Health Congress		2018	Exclusion	Not Assess telemedicine interventions for antibiotic stewardship;
CDC, TJC Urge Providers To Up Their Game on Antibiotic Stewardship	Srinivasan, Arjun; Vento, Todd	2017	Exclusion	Not Assess telemedicine interventions for antibiotic stewardship;
Tele-neurology in sub-Saharan Africa: A systematic review of the literature	Sarfo, Fred S.; Adamu, Sheila; Awuah, Dominic; Ovbiagele, Bruce	2017	Exclusion	wrong article type;
Telemedicine as an effective intervention to improve antibiotic appropriateness prescription and to reduce costs in pediatrics	Ceradini, Jacopo; Tozzi, Alberto Eugenio; DâArgenio, Patrizia; Bernaschi, Paola; Manuri, Lucia; Brusco, Carla; Raponi, Massimiliano	2017	Exclusion	Wrong outcomes;
Connecting low-income smokers to tobacco treatment services	Slater, Jonathan S.; Nelson, Christina L.; Parks, Michael J.; Ebbert, Jon O.	2016	Exclusion	Wrong intervention;
Using Multidisciplinary Focus Groups to Inform the Development of mI SMART: A Nurse-Led Technology Intervention for Multiple Chronic Conditions	Mallow, Jennifer A.; Theeke, Laurie A.; Theeke, Elliott; Mallow, Brian K.; Marziale, Maria Helena Palucci	2016	Exclusion	Not Assess telemedicine interventions for antibiotic stewardship;
Telerheumatology: A technology appropriate for virtually all	Kulcsar, Zsolt; Albert, Daniel; Ercolano, Ellyn; Mecchella, John N.	2016	Exclusion	Wrong outcomes;
Trends in the growth of literature of telemedicine: A bibliometric analysis	Yang, Ya-Ting; Iqbal, Usman; Ching, Jack Horn-Yu; Ting, Jonathan Bee-Shen; Chiu, Hsien-Tsai; Tamashiro, Hiko; Hsu, Yi-Hsin Elsa	2015	Exclusion	Not Assess telemedicine interventions for antibiotic stewardship;
La tÃ©lÃ©surveillance mÃ©dicale des patients atteints de maladies chroniques au domicile. 1) Les enseignements des grandes Ã©tudes internationales	Simon, P.	2014	Exclusion	Not english;
A home telehealth program for patients with severe COPD: The PROMETE study	Segrelles Calvo, G.; GÃ³mez-SuÃ¡rez, C.; Soriano, J. B.; Zamora, E.; GÃ³nzalez-Gamarra, A.; GonzÃ¡lez-BÃ©jar, M.; JordÃ¡n, A.; Tadeo, E.; SebastiÃ¡n, A.; FernÃ¡ndez, G.; Ancochea, J.	2014	Exclusion	Not Assess telemedicine interventions for antibiotic stewardship;
Using telecare for diabetic patients: A mixed systematic review	Mignerat, Muriel; Lapointe, Liette; Vedel, Isabelle	2014	Exclusion	Not Assess telemedicine interventions for antibiotic stewardship;
Secure eHealth-Care Service on Self-Organizing Software Platform	Jung, Im Y.; Jang, Gil-Jin; Kang, Soon-Ju; Park, Jong-Hyuk	2014	Exclusion	Not Assess telemedicine interventions for antibiotic stewardship;
Using informatics to capture older adultsâ wellness	Demiris, George; Thompson, Hilaire J.; Reeder, Blaine; Wilamowska, Katarzyna; Zaslavsky, Oleg	2013	Exclusion	Not Assess telemedicine interventions for antibiotic stewardship;
mHealth in Sub-Saharan Africa	Betjeman, Thomas J.; Soghoian, Samara E.; Foran, Mark P.; Fayn, Jocelyne	2013	Exclusion	Wrong outcomes;
An Integrated Approach to Delivering Exposure-Based Treatment for Symptoms of PTSD and Depression in OIF/OEF Veterans: Preliminary Findings	Strachan, Martha; Gros, Daniel F.; Ruggiero, Kenneth J.; Lejuez, Carl W.; Acierno, Ron	2012	Exclusion	Not Assess telemedicine interventions for antibiotic stewardship;
Methodologies for assessing telemedicine: A systematic review of reviews	Ekeland, Anne G.; Bowes, Alison; Flottorp, Signe	2012	Exclusion	wrong article type;
Teaching Community Telenursing with Simulation	Benhuri, Gloria	2010	Exclusion	Not Assess telemedicine interventions for antibiotic stewardship;
Mobile health application to assist doctors in antibiotic prescription - an approach for antibiotic stewardship	Tuon, Felipe Francisco; Gasparetto, Juliano; Wollmann, Luciana Cristina; Moraes, Thyago ProenÃ§a de	2017	Exclusion	Wrong outcomes;
Prescription of Antibiotics to Treat Gonorrhoea in General Practice in Flanders 2009â2013: A Registry-Based Retrospective Cohort Study	Schweikardt, Christoph; Goderis, Geert; Elli, Steven; Coppieters, Yves; Vuylsteke, Bea	2017	Exclusion	Wrong intervention;
Treatment outcome measures for randomized controlled trials of antibiotic treatment for acute bacterial skin and skin structure infections in the emergency department setting	Quirke, M.; Wakai, A.	2015	Exclusion	Not Assess telemedicine interventions for antibiotic stewardship;
Barriers to Telemedicine Use: Qualitative Analysis of Provider Perspectives During the COVID-19 Pandemic	Patel, M.; Berlin, H.; Rajkumar, A.; Krein, S. L.; Miller, R.; DeVito, J.; Roy, J.; Punch, M.; Ellimootti, C.; Peahl, A. F.	2023	Exclusion	Not Assess telemedicine interventions for antibiotic stewardship;
Evaluating the Appropriateness of Antibiotic Treatment of Tonsillitis during COVID-19 in the North Wale Primary Healthcare Setting	Li, Chunhei; Ong, Caitlin; Morris, Anna; Woollons, Isobel; Ashfaq, Ahsan; Jagatia, Rikesh	2021	Exclusion	Wrong outcomes;
Antibiotic use in elderly patients in ambulatory care: A comparison between Hungary and Sweden	Kusuma, Ikhwan Yuda; Matuz, Maria; BordÃ¡s, RÃ©ka; Juhasz Haverinen, Maria; Bahar, Muh Akbar; Hajdu, Edit; Visnyovszki, ÃdÃ¡m; Ruzsa, RoxÃ¡na; DorÃ³, PÃ©ter; Engi, ZsÃ³fi; Csupor, DezsÅ; Benko, Ria	2022	Exclusion	Not Assess telemedicine interventions for antibiotic stewardship;
A mixed methods study of the barriers and enablers in implementing antimicrobial stewardship programmes in Australian regional and rural hospitals	James, Rodney; Luu, Susan; Avent, Minyon; Marshall, Caroline; Thursky, Karin; Buising, Kirsty	2015	Exclusion	Not Assess telemedicine interventions for antibiotic stewardship;
Is ethnicity an appropriate measure of health care marginalization? A systematic review and meta-analysis of the outcomes of diabetic foot ulceration in Aboriginal populations	Isa, D.; Pace, D.	2021	Exclusion	Wrong intervention;
Telemedicine for Optimizing Secondary Prevention in Coronary Artery Bypass Grafting Patients during COVID-19 Pandemic	Iliuta, L.; Andronesi, A. G.; Rac-Albu, M.; Rac-Albu, M. E.; Scafa-Udriste, A.; Moldovan, H.; Furtunescu, F. L.; Radulescu, B. C.; Panaitescu, E.	2023	Exclusion	Not Assess telemedicine interventions for antibiotic stewardship;
The Association Between Short-term Exposure to Ambient Air Pollution and Patient-Level Home Blood Pressure Among Patients With Chronic Cardiovascular Diseases in a Web-Based Synchronous Telehealth Care Program: Retrospective Study	Huang, C. C.; Chen, Y. H.; Hung, C. S.; Lee, J. K.; Hsu, T. P.; Wu, H. W.; Chuang, P. Y.; Chen, M. F.; Ho, Y. L.	2021	Exclusion	Not Assess telemedicine interventions for antibiotic stewardship;
Interventions to improve antibiotic prescribing practices for hospital inpatients	Davey, P.; Marwick, C. A.; Scott, C. L.; Charani, E.; McNeil, K.; Brown, E.; Gould, I. M.; Ramsay, C. R.; Michie, S.	2017	Exclusion	Not Assess telemedicine interventions for antibiotic stewardship;
Quality of Antibiotic Prescribing in a Large Direct-to-Patient Telehealth Program: an Observational Study	Cuellar, Alison; Pomeroy, J. Mary Louise; Burla, Sriteja; Jena, Anupam B.	2022	Exclusion	Wrong outcomes;
Effect of adding a mobile health intervention to a multimodal antimicrobial stewardship programme across three teaching hospitals: an interrupted time series study	Charani, E.; Gharbi, M.; Moore, L. S. P.; Castro-SanchÃ©z, E.; Lawson, W.; Gilchrist, M.; Holmes, A. H.	2017	Exclusion	Wrong outcomes;
Digital Publishing - Preprints and Open Access Publishing: What Happens Next?	Bearman, Gonzalo	2023	Exclusion	Wrong outcomes;
Accessing Care During the COVID-19 Pandemic Using Telemedicine: Perspectives From People With HIV	Allison, W. E.; Choi, A. N.; Kawasaki, K.; Desai, A.; Melhado, T. V.	2023	Exclusion	Not Assess telemedicine interventions for antibiotic stewardship;
Telemedicine - A silver lining to the COVID-19 pandemic	McMullin, J. L.	2023	Exclusion	Wrong outcomes;
Clinical impact of home telemonitoring on patients with chronic obstructive pulmonary disease	Jensen, Morten HasselstrÃ¸m; Cichosz, Simon Lebech; Hejlesen, Ole Kristian; Toft, Egon; Nielsen, Carl; Grann, Ove; Dinesen, Birthe Irene	2012	Exclusion	Not Assess telemedicine interventions for antibiotic stewardship;
Remote Stewardship for Medically Underserved Nurseries: A Stepped-Wedge, Cluster Randomized Study	Cantey, J. B.; Correa, C. C.; Dugi, D. D.; Huff, E.; Olaya, J. E.; Farner, R.	2022	Exclusion	Wrong outcomes;
Antibiotic Prescribing for Acute Respiratory Tract Infections During Telemedicine Visits Within a Pediatric Primary Care Network.	Ray KN, Martin JM, Wolfson D, et al.	2021	Exclusion	Wrong outcomes;
Antibiotic Prescribing Patterns for Sinusitis Within a Direct-to-Consumer Virtual Urgent Care.	Davis CB, Marzec LN, Blea Z, et al.	2019	Exclusion	Wrong outcomes;
Sustained impact of a computer-assisted antimicrobial stewardship intervention on antimicrobial use and length of stay.	Nault V, Pepin J, Beaudoin M, Perron J, Moutquin JM, Valiquette L.	2017	Exclusion	Wrong outcomes;
Remote Stewardship for Medically Underserved Nurseries: A Stepped-Wedge, Cluster Randomized Study.	Cantey JB, Correa CC, Dugi DD, Huff E, Olaya JE, Farner R.	2022	Exclusion	Wrong outcomes;
How does tele-mental health affect group therapy process? Secondary analysis of a noninferiority trial	Greene, Carolyn J.; Morland, Leslie A.; Macdonald, Alexandra; Frueh, B. Christopher; Grubbs, Kathleen M.; Rosen, Craig S.	2010	Exclude	Without comparator
Hospital Mortality, Length of Stay, and Preventable Complications Among Critically Ill Patients Before and After Tele-ICU Reengineering of Critical Care Processes	Lilly, C. M.; Cody, S.; Zhao, H. F.; Landry, K.; Baker, S. P.; McIlwaine, J.; Chandler, M. W.; Irwin, R. S.; Univ, Massachusetts	2011	Exclude	Not assessing telemedicine for antibiotic stewardship; Without comparator
Standardizing Sepsis Screening and Management via a Tele-ICU Program Improves Patient Care	Rincon, T. A.; Bourke, G.; Seiver, A.	2011	Exclude	Not assessing telemedicine for antibiotic stewardship; Wrong outcomes
QRE: A PROTOTYPE FOR LOCALIZED UP-TO-DATE ANTIBIOTIC RESISTANCE INFORMATION	Meng, P.; Fehre, K.; Blacky, A.; De Bruin, J. S.; Adlassnig, K. P.	2012	Exclude	Without comparator
Impact of Telehealth on Patient Self-management of Heart Failure A Review of Literature	Radhakrishnan, K.; Jacelon, C.	2012	Exclude	Wrong article type
Assessing Exercise Capacity Using Telehealth: A Feasibility Study in Adults With Cystic Fibrosis	Cox, N. S.; Alison, J. A.; Button, B. M.; Wilson, J. W.; Holland, A. E.	2013	Exclude	Not assessing telemedicine for antibiotic stewardship
Hospital-admitted COPD patients treated at home using telemedicine technology in The Virtual Hospital Trial: methods of a randomized effectiveness trial	Jakobsen, A. S.; Laursen, L. C.; Ostergaard, B.; Rydahl-Hansen, S.; Phanareth, K. V.	2013	Exclude	Wrong intervention; Wrong outcomes
ISTAS 2013: Invited Plenary Session "Healthcare & Public Health: Perspectives on Wearable Computing, Augmented Reality and the Veillances"	Kun, L.; Ieee,	2013	Exclude	Without comparator
Delivering Antibiotic Resistance Information Specifically Tailored to Location and Time	Meng, P.; Fehre, K.; Blacky, A.; Rappelsberger, A.; de Bruin, J. S.; Adlassnig, K. P.	2013	Exclude	Wrong intervention
Physician assistant home visit program to reduce hospital readmissions	Nabagiez, J. P.; Shariff, M. A.; Khan, M. A.; Molloy, W. J.; McGinn, J. T.	2013	Exclude	Not assessing telemedicine for antibiotic stewardship
New Cost-Effective Treatment Strategies for Acute Emergency Situations	Chandra, S.; Chong, D. H.; Caskey, C. T.	2014	Exclude	Without comparator
Patient-Centered Wound Teleconsultation for Cutaneous Wounds <i>A Feasibility Study</i>	Chen, C. H.; Young, T. H.; Huang, C. H.; Chang, H. H.; Chen, C. L.; Chien, H. F.; Chen, J. S.; Lai, H. S.; Cheng, N. C.	2014	Exclude	Wrong outcomes
Mobile Display of Information about Aggregated Antibiotic Resistance in the Hospital Setting Supported by Near Field Communication	Meng, P.; Fehre, K.; Rappelsberger, A.; Adlassnig, K. P.	2014	Exclude	Wrong intervention; Wrong outcomes
Telemedicine and the Patient with Sepsis	Badawi, O.; Hassan, E.	2015	Exclude	Wrong outcomes
Medical abortion provided by telemedicine to women in Latin America: complications and their treatment	Larrea, S.; PalÃ¨ncia, L.; Perez, G.	2015	Exclude	Without comparator
Medication Adherence and Monitoring	Ebner, H.; Schreier, G.; Stegemann, S.	2016	Exclude	Wrong outcomes
PLATFORM INDEPENDENT WEB-BASED TELECARDIOLOGY FOR CONNECTED HEART CARE	Kam, K. L.; Hau, Y. W.	2016	Exclude	Wrong outcomes
One Center's Guide to Outpatient Management of Pediatric Cystic Fibrosis Acute Pulmonary Exacerbation	Muirhead, C. A.; Sanford, J. N.; McCullar, B. G.; Nolt, D.; MacDonald, K. D.	2016	Exclude	Not assessing telemedicine for antibiotic stewardship; Wrong intervention
Variation in Quality of Urgent Health Care Provided During Commercial Virtual Visits	Schoenfeld, A. J.; Davies, J. M.; Marafino, B. J.; Dean, M.; DeJong, C.; Bardach, N. S.; Kazi, D. S.; Boscardin, W. J.; Lin, G. A.; Duseja, R.; Mei, Y. J.; Mehrotra, A.; Dudley, R. A.	2016	Exclude	Wrong article type
mHealth Application Areas and Technology Combinations	Abaza, H.; Marschollek, M.	2017	Exclude	Wrong intervention; Wrong outcomes
CrossCheck: Integrating self-report, behavioral sensing, and smartphone use to identify digital indicators of psychotic relapse	Ben-Zeev, Dror; Brian, Rachel; Wang, Rui; Wang, Weichen; Campbell, Andrew T.; Aung, Min S. H.; Merrill, Michael; Tseng, Vincent W. S.; Choudhury, Tanzeem; Hauser, Marta; Kane, John M.; Scherer, Emily A.	2017	Exclude	Wrong intervention
Sugarsquare, a Web-Based Patient Portal for Parents of a Child With Type 1 Diabetes: Multicenter Randomized Controlled Feasibility Trial	Boogerd, E.; Maas-Van Schaaijk, N. M.; Sas, T. C.; Clement-de Boers, A.; Smallenbroek, M.; Nuboer, R.; Noordam, C.; Verhaak, C. M.	2017	Exclude	Wrong outcomes
Remotely delivering real-time parent training to the home: An initial randomized trial of Internet-delivered parentâchild interaction therapy (I-PCIT)	Comer, Jonathan S.; Furr, Jami M.; Miguel, Elizabeth M.; Cooper-Vince, Christine E.; Carpenter, Aubrey L.; Elkins, R. Meredith; Kerns, Caroline E.; Cornacchio, Danielle; Chou, Tommy; Coxe, Stefany; DeSerisy, Mariah; Sanchez, Amanda L.; Golik, Alejandra; Martin, Julio; Myers, Kathleen M.; Chase, Rhea	2017	Exclude	Wrong outcomes
Transition of stable patients from traditional anticoagulation clinic services to telephonic management	Cryder, B. T.; Felczak, M. A.; Darkwa, A.; Patel, H.; Janociak, J. D.; Rihani, R.	2017	Exclude	Without comparator; Wrong outcomes
Smartphone-based, momentary intervention for alcohol cravings amongst individuals with an alcohol use disorder	Dulin, Patrick L.; Gonzalez, Vivian M.	2017	Exclude	Wrong outcomes
The eSexual Health Clinic system for management, prevention, and control of sexually transmitted infections: exploratory studies in people testing for <i>Chlamydia trachomatis</i>	Estcourt, C. S.; Gibbs, J.; Sutcliffe, L. J.; Gkatzidou, V.; Tickle, L.; Hone, K.; Aicken, C.; Lowndes, C. M.; Harding-Esch, E. M.; Eaton, S.; Oakeshott, P.; Szczepura, A.; Ashcroft, R. E.; Copas, A.; Nettleship, A.; Sadiq, S. T.; Sonnenberg, P.	2017	Exclude	Wrong intervention
Randomized controlled trial of an internet cognitive behavioral skills-based program for auditory hallucinations in persons with psychosis	Gottlieb, Jennifer D.; Gidugu, Vasudha; Maru, Mihoko; Tepper, Miriam C.; Davis, Matthew J.; Greenwold, Jennifer; Barron, Ruth A.; Chiko, Brian P.; Mueser, Kim T.	2017	Exclude	Wrong article type; Wrong outcomes
An open-label pilot study of an intervention using mobile phones to deliver contingency management of tobacco abstinence to high school students	Kong, Grace; Goldberg, Alissa L.; Dallery, Jesse; Krishnan-Sarin, Suchitra	2017	Exclude	Not assessing telemedicine for antibiotic stewardship
Global health futures?	McCracken, K.; Phillips, D. R.; McCracken, K.; Phillips, D. R.	2017	Exclude	Without comparator
Customized recommendations and reminder text messages for automated, computer-based treatment during methadone	Moore, Brent A.; Buono, Frank D.; Printz, Destiny M. B.; Lloyd, Daniel P.; Fiellin, David A.; Cutter, Christopher J.; Schottenfeld, Richard S.; Barry, Declan T.	2017	Exclude	Not assessing telemedicine for antibiotic stewardship
Increasing the impact of teleophthalmology in Australia: Analysis of structural and economic drivers in a state service	Razavi, H.; Copeland, S. P.; Turner, A. W.	2017	Exclude	Without comparator
Barriers and facilitators to mobile application use during PTSD treatment: Clinician adoption of PE coach	Reger, Greg M.; Browne, Kendall C.; Campellone, Timothy R.; Simons, Carol; Kuhn, Eric; Fortney, John C.; Sayre, George G.; Reisinger, Heather Schacht	2017	Exclude	Not assessing telemedicine for antibiotic stewardship; Without comparator
Unobserved heterogeneity in response to treatment for depression through videoconference	Smolenski, Derek J.; Pruitt, Larry D.; Vuletic, Simona; Luxton, David D.; Gahm, Gregory	2017	Exclude	Wrong article type
Web-based trauma intervention for veterans has physical health payoff in randomized trial	Stevens, Natalie R.; Holmgreen, Lucie; Walt, Lisa; Gengler, Richard; Hobfoll, Stevan E.	2017	Exclude	Not assessing telemedicine for antibiotic stewardship
Teen online problem solving for teens with traumatic brain injury: Rationale, methods, and preliminary feasibility of a teen only intervention	Wade, Shari L.; Narad, Megan E.; Kingery, Kathleen M.; Taylor, H. Gerry; Stancin, Terry; Kirkwood, Michael W.; Yeates, Keith O.	2017	Exclude	Not assessing telemedicine for antibiotic stewardship; Wrong article type
The design of an m-Health monitoring system based on a cloud computing platform	Xu, B. Y.; Xu, L. D.; Cai, H. M.; Jiang, L. H.; Luo, Y.; Gu, Y. Z.	2017	Exclude	Not assessing telemedicine for antibiotic stewardship; Wrong outcomes
Video-based mobile health interventions for people with schizophrenia: Bringing the âpocket therapistâ to life	Ben-Zeev, Dror; Brian, Rachel M.; Aschbrenner, Kelly A.; Jonathan, Geneva; Steingard, Sandra	2018	Exclude	Not assessing telemedicine for antibiotic stewardship; Wrong intervention
Telephone-assisted, parent-mediated CBT for rural Latino youth with anxiety: A feasibility trial	Chavira, Denise A.; Bustos, Cristina; Garcia, Maritza; Reinosa Segovia, Francisco; Baig, Afshan; Ng, Bernardo; Camacho, Alvaro	2018	Exclude	Not assessing telemedicine for antibiotic stewardship
Telephone-delivered lifestyle support with action planning and motivational interviewing techniques to improve rehabilitation outcomes	DÃ¶bler, Andrea; Herbeck Belnap, Bea; Pollmann, Hartmut; Farin, Erik; Raspe, Heiner; Mittag, Oskar	2018	Exclude	Wrong article type; Wrong intervention
Justice involvement and treatment use among rural veterans	Finlay, Andrea K.; Harris, Alex H. S.; Rosenthal, Joel; Blue-Howells, Jessica; Clark, Sean; Flatley, Bessie; Timko, Christine	2018	Exclude	Wrong outcomes
Implementation of evidence-based practices for complex mood disorders in primary care safety net clinics	Fortney, John C.; Pyne, Jeffrey M.; Ward-Jones, Susan; Bennett, Ian M.; Diehl, Joan; Farris, Kellee; Cerimele, Joseph M.; Curran, Geoffrey M.	2018	Exclude	Wrong outcomes
Survey of psychologistsâ telebehavioral health practices: Technology use, ethical issues, and training needs	Glueckauf, Robert L.; Maheu, Marlene M.; Drude, Kenneth P.; Wells, Brittny A.; Wang, Yuxia; Gustafson, David J.; Nelson, Eve-Lynn	2018	Exclude	Wrong article type
Towards Data-Centric Genetic Cryptography for Telemonitoring and Ambient Assisted Living Systems	Hamici, Z.; Ieee,	2018	Exclude	Not assessing telemedicine for antibiotic stewardship; Wrong article type
Reactance and engagement in integrative group psychotherapy for personality dysfunction	Kealy, David; Joyce, Anthony S.; Ogrodniczuk, John S.; Ehrenthal, Johannes C.; Weber, Rainer	2018	Exclude	Wrong article type
Tele-antimicrobial Stewardship in Action	Pottinger, P. S.; Kassamali, Z.; Wright, T. C.; Scott, J. D.; Martinez-Paz, N.; Lynch, J. B.	2018	Exclude	Wrong intervention
Effects of integrated telehealth-delivered cognitive-behavioral therapy for depression and insomnia in rural older adults	Scogin, Forrest; Lichstein, Kenneth; DiNapoli, Elizabeth A.; Woosley, Julie; Thomas, S. Justin; LaRocca, Michael A.; Byers, Haley D.; Mieskowski, Lisa; Parker, Christina Pierpaoli; Yang, Xin; Parton, Jason; McFadden, Anna; Geyer, James D.	2018	Exclude	Wrong outcomes
Tele.TAnDem increases the psychosocial resource utilization of dementia caregivers	TÃ¶pfer, Nils F.; Wilz, Gabriele	2018	Exclude	Wrong intervention
Assessing the value of eHealth for bariatric surgery (BePatient trial): study protocol for a randomized controlled trial	Versteegden, D. P. A.; Van himbeeck, M. J. J.; Nienhuijs, S. W.	2018	Exclude	Wrong outcomes
The relationship between social norms and sexual risk-reduction intentions and behavior among men who have sex with men: Findings from an eHealth intervention	Basaran, Anne-Marie B.; Christensen, John L.; Miller, Lynn Carol; Appleby, Paul Robert; Read, Stephen J.	2019	Exclude	Without comparator; Wrong outcomes
Moderators of the efficacy of a web-based stress management intervention for college students	Coudray, Carissa; Palmer, Riley; Frazier, Patricia	2019	Exclude	Wrong outcomes
Development and Evaluation of a Telematics Platform for Monitoring of Patients in Ambulatory Major Surgery	de Dicastillo, E. L.; GarcÃ­a-Zapirain, B.; FernÃ¡ndez, M. T. A.; DÃ­ez, I. D.; Oleagordia, I.; Celaya, A. A.	2019	Exclude	Wrong intervention; Wrong outcomes
Lessons learned while integrating patient-reported outcomes in a psychiatric hospital	Fowler, J. Christopher; Madan, Alok; Frueh, B. Christopher; Bradshaw, Major; Flack, James; Weinstein, Benjamin	2019	Exclude	Wrong intervention
Remote Antimicrobial Stewardship: A Solution for Meeting The Joint Commission Stewardship Standard?	Howell, C. K.; Jacob, J.; Mok, S.	2019	Exclude	Not assessing telemedicine for antibiotic stewardship; Wrong outcomes
Increasing access to rural mental health care using hybrid care that includes telepsychiatry	Hughes, M. Courtney; Gorman, Jack M.; Ren, Yingqian; Khalid, Sana; Clayton, Carol	2019	Exclude	Wrong outcomes
Improvement in behavioral health symptoms and functioning among rural patients cared for by primary care teams using the extension for community health care outcomes model	Komaromy, Miriam; Madden, Erin Fanning; Hager, Brant; Qeadan, Fares; Ceballos, Venice; Duhigg, Dan; Carlson, Tina; Arora, Sanjeev	2019	Exclude	Without comparator; Wrong article type
Identifying pathways to quitting smoking via telemedicine-delivered care	Liebmann, Edward P.; Preacher, Kristopher J.; Richter, Kimber P.; Cupertino, A. Paula; Catley, Delwyn	2019	Exclude	Wrong intervention
Recommendations for the management of pediatric septic shock in the first hour (part II)	Loncarica, G. K.; FustinaÃ±a, A.; Jabornisky, R.	2019	Exclude	Not assessing telemedicine for antibiotic stewardship; Wrong intervention
Agreement between structured descriptive assessments and functional analyses conducted over a telehealth system	Martens, Brian K.; Baxter, Emily L.; McComas, Jennifer J.; Sallade, Samantha J.; Kester, Johanna S.; Caamano, Miguel; Dimian, Adele; Simacek, Jessica; Pennington, Brittany	2019	Exclude	Not assessing telemedicine for antibiotic stewardship; Wrong intervention
Predictors of Care Gaps in Home Dialysis: The Home Dialysis Virtual Ward Study	Nadeau-Fredette, A. C.; Chan, C. T.; Bargman, J. M.; Copland, M. A.; Finkle, S. N.; Oliver, M. J.; Pauly, R. P.; Perl, J.; Shah, N. A.; Zimmerman, D. L.; Tennankore, K. K.	2019	Exclude	Wrong article type; Wrong outcomes
RE: Antibiotic Prescribing During Pediatric Direct-to-Consumer Telemedicine Visits Authors' Response	Ray, K. N.; Uscher-Pines, L.; Mehrotra, A.	2019	Exclude	Wrong outcomes
Effect of Text Message Reminders to Health Workers on Quality of Care for Malaria, Pneumonia, and Diarrhea in Malawi: A Cluster-Randomized, Controlled Trial	Steinhardt, L. C.; Mathanga, D. P.; Mwandama, D.; Nsona, H.; Moyo, D.; Gumbo, A.; Kobayashi, M.; Namuyinga, R.; Shah, M. P.; Bauleni, A.; Troell, P.; Zurovac, D.; Rowe, A. K.	2019	Exclude	Not assessing telemedicine for antibiotic stewardship; Wrong outcomes
Behavioral and cognitive intervention strategies delivered via coached apps for depression: Pilot trial	Stiles-Shields, Colleen; Montague, Enid; Kwasny, Mary J.; Mohr, David C.	2019	Exclude	Wrong outcomes
Adolescent quality of life following family problem-solving treatment for brain injury	Wade, Shari L.; Cassedy, Amy E.; Taylor, H. Gerry; McNally, Kelly A.; Kirkwood, Michael W.; Stancin, Terry; Horn, Paul S.; Kurowski, Brad G.	2019	Exclude	Not assessing telemedicine for antibiotic stewardship
Clinician perspectives delivering telehealth interventions to children/families impacted by pediatric traumatic brain injury	Wade, Shari L.; Raj, Stacey P.; Moscato, Emily L.; Narad, Megan E.	2019	Exclude	Not assessing telemedicine for antibiotic stewardship; Wrong article type
Providing a Safe and Effective Intravitreal Treatment Service: Strategies for Service Delivery	Amoaku, W.; Bailey, C.; Downey, L.; Gale, R. P.; Ghanchi, F.; Hamilton, R.; Mahmood, S.; Menon, G.; Nosek, J.; Pearce, I.; Yang, Y.	2020	Exclude	Wrong outcomes
Expanding access to health care: Evaluating project Extension for Community Health Care Outcomes (ECHO) Idahoâs tele-education behavioral health program	Baker, Russell T.; Casanova, Madeline P.; Whitlock, Jessica N.; Smith, Lachelle H.; Seegmiller, Jeffrey G.	2020	Exclude	Wrong article type
Does telehealth improve anticoagulation management in patient service centers (PSC)? A pilot project	Bernstein, M. R.; John, L.; Sciortino, S.; Arambages, E.; Auletta, D.; Spyropoulos, A. C.	2020	Exclude	Not assessing telemedicine for antibiotic stewardship; Wrong intervention
Intensified and Standardized Digital Communication with Cystectomy Patients as a Potentially Simple and Effective Modality for Early Detection of Postoperative Complications: Results from a Pilot Study	BirkhÃ¤user, F. D.; Moltzahn, F.; Huber, P. M.; Zehnder, J. L.; FlÃ¼ckiger, S.; Hasler, D.; Mitra, A. P.; Zehnder, P.	2020	Exclude	Without comparator; Wrong outcomes
Comparison of the efficacy of online versus in-vivo behavior analytic training for parents of children with autism spectrum disorder	Blackman, Abigail L.; Jimenez-Gomez, Corina; Shvarts, Samuel	2020	Exclude	Wrong intervention
The application of mHealth to monitor implementation of best practices to support healthy eating and physical activity in afterschool programs	Brazendale, K.; Beets, M. W.; Weaver, R. G.; Turner-McGrievy, B.; Brazendale, A. B.; Chandler, J. L.; Moore, J. B.; Huberty, J. L.; Lemley, J.; Brownson, R. C.	2020	Exclude	Not assessing telemedicine for antibiotic stewardship
Using the Internet to access key populations in ecological momentary assessment research: Comparing adherence, reactivity, and erratic responding across those enrolled remotely versus in-person	Carr, Daniel J.; Adia, Alexander C.; Wray, Tyler B.; Celio, Mark A.; PÃ©rez, Ashley E.; Monti, Peter M.	2020	Exclude	Wrong intervention
A Mobile Social Network-Based Smoking Cessation Intervention for Chinese Male Smokers: Protocol for a Pilot Randomized Controlled Trial	Chen, J. S.; Ho, E.; Jiang, Y. N.; Whittaker, R.; Yang, T. Z.; Bullen, C.	2020	Exclude	Not assessing telemedicine for antibiotic stewardship
Clinical Improvement with Pirfenidone in Two Patients of COVID 19	Firdaus, H.; Razak, N. A.; Reza, M.; Khan, N. A.; Shameem, M.	2020	Exclude	Without comparator; Wrong intervention
A guide for urogynecologic patient care utilizing telemedicine during the COVID-19 pandemic: review of existing evidence	Grimes, C. L.; Balk, E. M.; Crisp, C. C.; Antosh, D. D.; Murphy, M.; Halder, G. E.; Jeppson, P. C.; LeBrun, E. W. E.; Raman, S.; Kim-Fine, S.; Iglesia, C.; Dieter, A. A.; Yurteri-Kaplan, L.; Adam, G.; Meriwether, K. V.	2020	Exclude	Not assessing telemedicine for antibiotic stewardship
Pilot trial of a telepsychotherapy parenting skills intervention for veteran families: Implications for managing parenting stress during COVID-19	James Riegler, Lindsay; Raj, Stacey P.; Moscato, Emily L.; Narad, Megan E.; Kincaid, Amberly; Wade, Shari L.	2020	Exclude	Not assessing telemedicine for antibiotic stewardship
Self-Medication-Related Behaviors and Poland's COVID-19 Lockdown	Makowska, M.; Boguszewski, R.; Nowakowski, M.; Podkowinska, M.	2020	Exclude	Wrong outcomes
Management of diabetic persons with foot ulceration during COVID-19 health care emergency: Effectiveness of a new triage pathway	Meloni, M.; Izzo, V.; Giurato, L.; Gandini, R.; Uccioli, L.	2020	Exclude	Without comparator; Wrong article type
Automation of Antimicrobial Susceptibility Testing using Image Processing Techniques	Priya, B. K.; Yasasvi, T.; Swathi, C.; Reddy, D. A.; Reddy, Dvrk	2020	Exclude	Not assessing telemedicine for antibiotic stewardship; Wrong intervention
Trends in Pediatric Primary Care Visits Among Commercially Insured US Children, 2008-2016	Ray, K. N.; Shi, Z.; Ganguli, I.; Rao, A. T.; Orav, E. J.; Mehrotra, A.	2020	Exclude	Wrong outcomes
Saving the Diabetic Foot During the COVID-19 Pandemic: A Tale of Two Cities	Shin, L.; Bowling, F. L.; Armstrong, D. G.; Boulton, A. J. M.	2020	Exclude	Wrong intervention
Feasibility and effectiveness of a telehealth service delivery model for treating childhood posttraumatic stress: A community-based, open pilot trial of trauma-focused cognitiveâbehavioral therapy	Stewart, Regan W.; Orengo-Aguayo, Rosaura; Young, John; Wallace, Megan M.; Cohen, Judith A.; Mannarino, Anthony P.; de Arellano, Michael A.	2020	Exclude	Wrong outcomes
Masterplan 2025 of the Austrian Society of Pneumology (ASP)-the expected burden and management of respiratory diseases in Austria	Studnicka, M.; Baumgartner, B.; Bolitschek, J.; Doberer, D.; Eber, E.; Eckmayr, J.; Hartl, S.; Hesse, P.; Jaksch, P.; Kink, E.; Kneussl, M.; Lamprecht, B.; Olschewski, H.; Pfleger, A.; Pohl, W.; Prior, C.; Puelacher, C.; Renner, A.; Steflitsch, W.; StelzmÃ¼ller, I.; TÃ¤ubl, H.; Vonbank, K.; Wagner, M.; Wantke, F.; Wass, R.	2020	Exclude	Not assessing telemedicine for antibiotic stewardship; Without comparator
Telebehavioral health (TBH) use among rural medicaid beneficiaries: Relationships with telehealth policies	Talbot, Jean A.; Jonk, Yvonne C.; Burgess, Amanda R.; Thayer, Deborah; Ziller, Erika; Paluso, Nathan; Coburn, Andrew F.	2020	Exclude	Wrong article type; Wrong intervention
Comparing in-person supervision and telesupervision: A multiple baseline single-case study	Tarlow, Kevin R.; McCord, Carly E.; Nelon, Jordan L.; Bernhard, Paula A.	2020	Exclude	Wrong intervention
Clinical Practice Guideline: Nosebleed (Epistaxis)	Tunkel, D. E.; Anne, S.; Payne, S. C.; Ishman, S. L.; Rosenfeld, R. M.; Abramson, P. J.; Alikhaani, J. D.; Benoit, M. M.; Bercovitz, R. S.; Brown, M. D.; Chernobilsky, B.; Feldstein, D. A.; Hackell, J. M.; Holbrook, E. H.; Holdsworth, S. M.; Lin, K. W.; Lind, M. M.; Poetker, D. M.; Riley, C. A.; Schneider, J. S.; Seidman, M. D.; Vadlamudi, V.; Valdez, T. A.; Nnacheta, L. C.; Monjur, T. M.	2020	Exclude	Without comparator
Comparison of Physical and Digital Treatment and Documentation of Uncomplicated Cystitis	Al-Saadi, J.; Klein, M. G.; Ilicki, J. J.; Djarv, T.	2021	Exclude	Wrong intervention
<i>"This is streets ahead of what we used to do":</i> staff perceptions of virtual clinical pharmacy services in rural and remote Australian hospitals	Allan, J.; Webster, E.; Chambers, B.; Nott, S.	2021	Exclude	Wrong intervention
Tele-antimicrobial stewardship programs: A review of the literature and the role of the pharmacist	Andrzejewski, C.; McCreary, E. K.; Khadem, T.; Abdel-Massih, R. C.; Bariola, J. R.	2021	Exclude	Wrong intervention
Protocol for a systematic review assessing ambulatory vital sign monitoring impact on deterioration detection and related clinical outcomes in hospitalised patients	Areia, C.; Vollam, S.; Young, L.; Biggs, C.; Pimentel, M.; Santos, M.; Thurley, N.; Gerry, S.; Tarassenko, L.; Watkinson, P.	2021	Exclude	Wrong intervention
Clinical yoga program utilization in a large health care system	Avery, Timothy J.; Schulz-Heik, R. Jay; Friedman, Marcelle; Mahoney, Louise; Ahmed, Nabiha; Bayley, Peter J.	2021	Exclude	Wrong article type; Wrong outcomes
May Hope Bloom and Grow	Ayello, E. A.; Sibbald, R. G.	2021	Exclude	Wrong article type; Wrong outcomes
Hydroxyurea-induced genital ulcers and erosions: Two case reports	Blum, A. E.; Tsiaras, W. G.; Kemp, J. M.	2021	Exclude	Wrong outcomes
The Use of Social Media for Health Research Purposes: Scoping Review	Bour, C.; Ahne, A.; Schmitz, S.; Perchoux, C.; Dessenne, C.; Fagherazzi, G.	2021	Exclude	Wrong outcomes
Promotors and barriers to implementation of assistive-technology and telecare for people with dementia and their caregivers: A systematic review	Boyle, L.; HusebÃ¸, B. S.; Vislapuu, M.	2021	Exclude	Wrong outcomes
COVID-19 disruption gets inside the family: A two-month multilevel study of family stress during the pandemic	Browne, Dillon T.; Wade, Mark; May, Shealyn S.; Jenkins, Jennifer M.; Prime, Heather	2021	Exclude	Wrong article type; Wrong intervention
Veterans self-reported reasons for non-attendance in psychotherapy for posttraumatic stress disorder	Browne, Kendall C.; Chen, Jessica A.; Hundt, Natalie E.; Hudson, Teresa J.; Grubbs, Kathleen M.; Fortney, John C.	2021	Exclude	Wrong outcomes
Phone a pharmacist: Telepharmacy services at freestanding emergency departments	Campbell, M. J.; Pharm, D. T.; Sayles, S.; Hustey, F.; Phelan, M. P.	2021	Exclude	Wrong article type; Wrong intervention
Implementation of Telemental Health (TMH) psychological services for rural veterans at the VA New York Harbor Healthcare System	Chen, Cory K.; Palfrey, Amy; Shreck, Erica; Silvestri, Brittney; Wash, Lauren; Nehrig, Nicole; Baer, Alyssa L.; Schneider, Jennifer A.; Ashkenazi, Sagiv; Sherman, Scott E.; Chodosh, Joshua	2021	Exclude	Wrong outcomes
Embedded medical platform hardware design and application of antibacterial drugs for respiratory infections	Chen, F.; Liu, A. X.; Ning, Y. X.	2021	Exclude	Wrong intervention
Remotely conducted versus office-based virtual reality treatment for aviophobia: Questions of feasibility and accessibility	Cherestal, Stephanie; Schare, Mitchell L.; Grimaldi, Stephanie; Costello, Kayla; DeJesus, Christopher	2021	Exclude	Wrong outcomes
Guiding Inpatient Hospital Services in Performing Direct Antibiotic Challenges using Telemedicine	Chow, T.; Alvarez, A.; Khan, D.	2021	Exclude	Wrong outcomes
PNS81 Is Telehealth in Primary Care Cost-Effective? a Systematic Review	De Guzman, K.; Snoswell, C.; Caffery, L. J.; Smith, A. C.	2021	Exclude	Not assessing telemedicine for antibiotic stewardship
A literature review of 2019 novel coronavirus (SARS-CoV2) infection in neonates and children	Di Nardo, M.; van Leeuwen, G.; Loreti, A.; Barbieri, M. A.; Guner, Y.; Locatelli, F.; Ranieri, V. M.	2021	Exclude	Wrong article type
Two-way messaging for rural users: A cohort comparison study	Hollan, Jade M.; Bowling, Will; Reese, Robert J.; Redmayne, Kelsey; Clements-Hickman, Alyssa; Leibowitz, Neil; Hull, Thomas D.	2021	Exclude	Without comparator; Wrong intervention
Systematic Review of Smartphone Apps as a mHealth Intervention to Address Substance Abuse in Adolescents and Adults	Kazemi, D. M.; Li, S.; Levine, M. J.; Auten, B.; Granson, M.	2021	Exclude	Wrong intervention; Wrong outcomes
PTSD telehealth treatments for veterans: Comparing outcomes from in-person, clinic-to-clinic, and home-based telehealth therapies	Knowlton, Charlie N.; Nelson, Karl G.	2021	Exclude	Wrong outcomes
Bilateral liquefactive corneal necrosis: a rare and devastating complication of vitamin A deficiency in the adult	Lata, S.; Bafna, R. K.; Asif, M. I.; Sachan, A.	2021	Exclude	Wrong article type; Wrong outcomes
A randomized trial of an online, coach-assisted self-management PTSD intervention tailored for women veterans	Lehavot, Keren; Millard, Steven P.; Thomas, Rachel M.; Yantsides, Konstantina; Upham, Michelle; Beckman, Kerry; Hamilton, Alison B.; Sadler, Anne; Litz, Brett; Simpson, Tracy	2021	Exclude	Without comparator; Wrong outcomes
Zoom-in to zone-out: Therapists report less therapeutic skill in telepsychology versus face-to-face therapy during the COVID-19 pandemic	Lin, Tao; Stone, Suzannah J.; Heckman, Timothy G.; Anderson, Timothy	2021	Exclude	Without comparator; Wrong outcomes
Creation of a pharmacogenomics patient portal complementary to an existing institutional providerfacing clinical decision support system	Lipschultz, E.; Danahey, K.; Truong, T. M.; Schierer, E.; Volchenboum, S. L.; Ratain, M. J.; O'Donnell, P. H.	2021	Exclude	Wrong intervention
Successful Use of Telemedicine Infectious Diseases Consultation With an Antimicrobial Stewardship-Led <i>Staphylococcus aureus</i> Bacteremia Care Bundle	Meredith, J.; Onsrud, J.; Davidson, L.; Medaris, L. A.; Kowalkowski, M.; Fischer, K.; Priem, J.; Leonard, M.; McCurdy, L.	2021	Exclude	Wrong outcomes
COVID-19 and the spinal cord injury community: Concerns about medical rationing and social isolation	Monden, Kimberley R.; Andrews, Erin; Pilarski, Carrie; Hearn, Jasmine; Wudlick, Robert; Morse, Leslie R.	2021	Exclude	Not assessing telemedicine for antibiotic stewardship; Without comparator
Feasibility of an online health intervention for Latinas with chronic pain	PagÃ¡n-Ortiz, Marta E.; CortÃ©s, Dharma E.	2021	Exclude	Not assessing telemedicine for antibiotic stewardship; Wrong intervention
Americansâ distress early in the COVID-19 pandemic: Protective resources and coping strategies	Park, Crystal L.; Finkelstein-Fox, Lucy; Russell, Beth S.; Fendrich, Michael; Hutchison, Morica; Becker, Jessica	2021	Exclude	Not assessing telemedicine for antibiotic stewardship
Independent mental health providersâ experience in initial months of the COVID-19 pandemic	Phillips, Lindsay A.; Thompson, Tyshawn J.; Edelman, Sarah A.; Ruiz, Tyana U.	2021	Exclude	Wrong intervention
The COVID-19 telepsychology revolution: A national study of pandemic-based changes in U.S. mental health care delivery	Pierce, Bradford S.; Perrin, Paul B.; Tyler, Carmen M.; McKee, Grace B.; Watson, Jack D.	2021	Exclude	Wrong intervention
Giving psychology trainees a voice during the COVID-19 pandemic: Trainee mental health, perceived safety, and support	Schneider, Mallory B.; Greif, Taylor R.; Galsky, Ashley P.; Gomez, Debbie; Anderson, Caitlin; Edwards, Desti S.; Cherry, Amanda S.; Mehari, Krista	2021	Exclude	Wrong intervention
A bibliometric analysis of publications on covid-19 and older adults	Soytas, R. B.	2021	Exclude	Not assessing telemedicine for antibiotic stewardship; Wrong outcomes
Long-term effects of telephone-based cognitive-behavioral intervention for family caregivers of people with dementia: Findings at 3-year follow-up	TÃ¶pfer, Nils F.; Sittler, Mareike C.; Lechner-Meichsner, Franziska; Theurer, Christina; Wilz, Gabriele	2021	Exclude	Without comparator; Wrong intervention
Hospital investment decisions in healthcare 4.0 technologies: Scoping review and framework for exploring challenges, trends, and research directions	Vassolo, R. S.; Cawley, A. F. M.; Tortorella, G. L.; Fogliatto, F. S.; Tlapa, D.; Narayanamurthy, G.	2021	Exclude	Wrong article type
Adapting intervention approaches to new contexts: Three case studies of international adaptation of the Teen Online Problem Solving (TOPS) program	Wade, Shari L.; Jones, Kelly M.; Corti, Claudia; Adlam, Anna R.; Limond, Jennifer; Bardoni, Alessandra; Gies, Lisa M.	2021	Exclude	Wrong outcomes
The relationship between access to mental health counseling and interest in rural telehealth	Weinzimmer, Laurence G.; Dalstrom, Matthew D.; Klein, Colleen J.; Foulger, Roopa; de Ramirez, Sarah S.	2021	Exclude	Wrong intervention
Psychosocial and vocational impacts of COVID-19 on people with and without disabilities		2022	Exclude	Without comparator; Wrong intervention
Assessing depression outcomes in teletherapy for underserved residents in Central Texas: Telehealthâs move to treatment-as-usual	Armstrong, Trey W.; McCord, Carly E.; Stickley, Mariah M.; George, Nevita; Elliott, Timothy R.	2022	Exclude	Wrong article type; Wrong intervention
Comparison of Quality Performance Measures for Patients Receiving In-Person vs Telemedicine Primary Care in a Large Integrated Health System	Baughman, D. J.; Jabbarpour, Y.; Westfall, J. M.; Jetty, A.; Zain, A.; Baughman, K.; Pollak, B.; Waheed, A.	2022	Exclude	Wrong intervention
Health service psychology doctoral training during the early stage of the COVID-19 pandemic: May 1st to June 25th, 2020	Boland, Jennifer K.; Szkody, Erica; Daniel, Katharine E.; Aggarwal, Pankhuri; Selby, Edward A.; Peterman, Amy; Washburn, Jason J.	2022	Exclude	Without comparator
Veteransâ experiences with and perspectives on insomnia treatment: A qualitative study	Bramoweth, Adam D.; Rodriguez, Keri L.; Klima, Gloria J.; Appelt, Cathleen J.; Chinman, Matthew J.	2022	Exclude	Not assessing telemedicine for antibiotic stewardship; Wrong outcomes
Mental health screening of patients with cystic fibrosis through telehealth during COVID-19: Evaluation of feasibility and process adoption	Bruschwein, Heather M.; Soper, Morgan; Jennings, Deirdre; Somerville, Lindsay; List, Rhonda; Compton, Martina H.; Turner, Rachel; Albon, Dana	2022	Exclude	Not assessing telemedicine for antibiotic stewardship; Wrong article type
Managing recurrent urinary tract infections in kidney transplant recipients using smartphone assisted urinalysis test	Chukwu, C. A.; Rao, A.; Kalra, P. A.; Middleton, R.	2022	Exclude	Wrong intervention
County jailsâ responses to COVID-19: Practices, procedures, and provisions of behavioral health services	Comartin, Erin B.; Victor, Grant; Ray, Brad; Nelson, Victoria; Whitehead, Trevor; Kubiak, Sheryl	2022	Exclude	Not assessing telemedicine for antibiotic stewardship; Wrong intervention
Patient and provider predictors of telemental health use prior to and during the COVID-19 pandemic within the Department of Veterans Affairs	Connolly, Samantha L.; Stolzmann, Kelly L.; Heyworth, Leonie; Sullivan, Jennifer L.; Shimada, Stephanie L.; Weaver, Kendra R.; Lindsay, Jan A.; Bauer, Mark S.; Miller, Christopher J.	2022	Exclude	Wrong outcomes
Remote Versus In-person Outpatient Clinic Visits and Antibiotic Use Among Children During the COVID-19 Pandemic	Danino, D.; Ben-Shimol, S.; Sharf, A.; Greenberg, D.; Givon-Lavi, N.	2022	Exclude	Wrong outcomes
Challenges of remote consultations: a delayed diagnosis of aortic valve endocarditis complicated by recurrent intracranial events	Demetriades, P.; Ridley, P.; Yazdani, F.; Duckett, S.	2022	Exclude	Wrong intervention
Assessment and treatment of hoarding disorder in rural-dwelling older adults	Dozier, Mary E.; Bower, Emily S.	2022	Exclude	Wrong outcomes
Experiences of service providers in the expedited delivery of ABA therapy via telehealth during the COVID-19 pandemic: Reflections and considerations for the future	DueÃ±as, Ana D.; D'Agostino, Sophia R.	2022	Exclude	Without comparator
Disparities in mental health access before and after transitioning to telehealth	Egan, Ryan P.; Hurley, Daniel B.; Goetz, Mark C.; Smith, Claire S.; Palmer, Brian A.; St. Hill, Catherine A.	2022	Exclude	Wrong intervention
Army home visitorsâ implementation of military family violence prevention programming in the context of the COVID-19 pandemic	Ferrara, Amanda M.; Kaye, Miranda P.; Abram-Erby, Grejika; Gernon, Sean; Perkins, Daniel F.	2022	Exclude	Wrong article type; Wrong outcomes
Rapid transition to telepsychology: Health service psychology trainee responses amidst a global Covid-19 crisis from an ecological perspective	Garcia, Kristen M.; Nanavaty, Namrata; Nouzovsky, Anna; Primm, Kristin M.; McCord, Carly E.; Garney, Whitney R.	2022	Exclude	Wrong outcomes
PTSD disability examinations in the Department of Veterans Affairs: A comparison of telehealth and in-person exams	Gianoli, Mayumi O.; Meisler, Andrew W.	2022	Exclude	Wrong outcomes
African American Alzheimerâs Caregiver Training and Support Project 2 (ACTS2) pilot study: Outcomes analysis	Glueckauf, Robert L.; Kazmer, Michelle M.; Nowakowski, Alexandra C. H.; Wang, Yuxia; Thelusma, Naomi; Williams, Dominique; McGill-Scarlett, Cordy; Lampe, Nik M.; Norton-Brown, Tomeka; Davis, W. Shuford; Sharma, Dinesh; Willis, Floyd B.	2022	Exclude	Not assessing telemedicine for antibiotic stewardship; Wrong outcomes
Telemental health uptake in an outpatient clinic for veterans during the COVID-19 pandemic and assessment of patient and provider attitudes	Goetter, Elizabeth M.; Iaccarino, Mary A.; Tanev, Kaloyan S.; Furbish, Kayla E.; Xu, Bingyu; Faust, Kyle A.	2022	Exclude	Wrong outcomes
A case series examining PTSD and depression symptom reductions over the course of a 2-week virtual intensive PTSD treatment program for veterans	Held, Philip; Coleman, Jennifer A.; Petrey, Kelsey; Klassen, Brian J.; Pridgen, Sarah; Bravo, Karyna; Smith, Dale L.; Van Horn, Rebecca	2022	Exclude	Not assessing telemedicine for antibiotic stewardship; Wrong intervention
College studentsâ receptiveness to intervention approaches for alcohol and cannabis use	Helle, Ashley C.; Boness, Cassandra L.; Sher, Kenneth J.	2022	Exclude	Not assessing telemedicine for antibiotic stewardship; Wrong article type
The RESCUE problem solving intervention for stroke caregivers: A mixed-methods pilot study	Jordan, Meggan M.; Freytes, Ivette M.; Orozco, Tatiana; Tuan, Alyssa W.; Dang, Stuti; Rutter, Tabitha; Uphold, Constance R.	2022	Exclude	Wrong outcomes
An Innovative Approach to Providing Web-Enabled Diagnostic Laboratory Services in Syria	Karah, N.; Antypas, K.; Al-toutanji, A.; Suveyd, U.; Rafei, R.; Haraoui, L. P.; Elamin, W.; Hamze, M.; Abbara, A.; Rhoads, D. D.; Pantanowitz, L.; Uhlin, B. E.	2022	Exclude	Not assessing telemedicine for antibiotic stewardship
The assessment of effectiveness by therapists of online therapy during the COVID-19 pandemic era in Israel	Khatib, Anwar; Gelkopf, Marc; Kapolnik, Erga; Hassan-Abbas, Niveen	2022	Exclude	Without comparator; Wrong article type
Out of textbook and [almost] into the clinic: Case simulation in integrated care training	Lebensohn-Chialvo, Florencia; Sudano, Laura E.; Terry, Michael	2022	Exclude	Wrong intervention
Relationship between challenges with the use of telehealth and psychologistsâ response during the coronavirus pandemic	Lin, Luona; Stamm, Karen E.; Ferenz, Krag; Wright, Caroline Vaile; Bethune, Sophie; Conroy, Jessica	2022	Exclude	Wrong outcomes
Impact of Home Care Services on Patient and Economic Outcomes: A Targeted Review	Lizano-DÃ­ez, I.; Amaral-Rohter, S.; PÃ©rez-Carbonell, L.; Aceituno, S.	2022	Exclude	Without comparator; Wrong intervention
Integrated primary care psychology training programs: Challenges and strategies	Ma, Kris Pui Kwan; Breedlove, Dominika; LePoire, Erin; Prado, Maria G.; Ratzliff, Anna; Stephens, Kari A.	2022	Exclude	Wrong outcomes
Utilization and Effectiveness of eHealth Technology in the Follow-up of Celiac Disease: A Systematic Review	MÃ¥nsson, A. L.; Meijer-Boekel, C.; MÃ¥rild, K.	2022	Exclude	Without comparator
The protocol of Improving Safe Antibiotic Prescribing in Telehealth: A randomized trial (vol 119, 106834, 2022)	McCabe, B. K.; Linder, J. A.; Doctor, J. N.; Friedberg, M.; Fox, C. R.; Goldstein, N. J.; Knight, T. K.; Kaiser, K.; Tibbels, J.; Haenchen, S.; Persell, S. D.; Warberg, R.; Meeker, D.	2022	Exclude	Wrong intervention
Interdisciplinary training academy for integrated substance/opioid use disorder prevention and health care: A workforce catalyst report	Mendoza, Natasha S.; Hernandez, Nidia; Cordes, Colleen Clemency; Berkel, Cady	2022	Exclude	Without comparator
Evidence for the comparability of local and remote administrations of the MMPI-2-RF in police candidate evaluations	Menton, William H.; Corey, David M.; Ben-Porath, Yossef S.	2022	Exclude	Not assessing telemedicine for antibiotic stewardship
Usability of a gamified antibiotic resistance awareness mobile application: A qualitative evaluation	Mohamad, U. H.; Hakim, I. N. A.; Ali-Akbari, M.	2022	Exclude	Wrong outcomes
Teaching DBT skills to DACA recipients and their families: Findings from an ECHO program	Morales, Frances R.; Rojas Perez, Oscar F.; Silva, Michelle A.; Paris Jr, Manuel; Garcini, Luz M.; Domenech RodrÃ­guez, Melanie M.; Mercado, Alfonso	2022	Exclude	Without comparator
Evaluating the efficacy of virtual prenatal counseling for genitourinary anomalies	Moran, G. W.; Schoenfeld, D.; Movassaghi, M.; Finkelstein, J. B.	2022	Exclude	Without comparator; Wrong article type
A randomized trial of brief couple therapy for PTSD and relationship satisfaction	Morland, Leslie A.; Knopp, Kayla C.; Khalifian, Chandra E.; Macdonald, Alexandra; Grubbs, Kathleen M.; Mackintosh, Margaret-Anne; Becker-Cretu, Julia J.; Sautter, Frederic J.; Buzzella, Brian A.; Wrape, Elizabeth R.; Glassman, Lisa H.; Webster, Katelyn; Sohn, Min Ji; Glynn, Shirley M.; Acierno, Ron; Monson, Candice M.	2022	Exclude	Without comparator
Interprofessional team based learning to enhance behavioral health care for Latinx patients: Results of a teleconsultation program	Myerholtz, Linda; Roberts, Caroline; Ross Dew, Kelsey; McClester-Brown, Mallory; Castro, Gabriela	2022	Exclude	Without comparator; Wrong article type
Social service providers navigating the rapid transition to telehealth with Latinx immigrants during the COVID-19 pandemic	Negi, Nalini Junko; Siegel, Jennifer L.	2022	Exclude	Wrong intervention
Leveraging community health workers in extending pediatric telebehavioral health care in rural communities: Evaluation design and methods	Nelson, Eve-Lynn; Zhang, E.; Punt, Stephanie E.; Engel, Ilana J.; Giovanetti, Annaleis K.; Stiles, Robert	2022	Exclude	Wrong outcomes
Engineering an integrated electroactive dressing to accelerate wound healing and monitor noninvasively progress of healing	Nguyen, N.; Lin, Z. H.; Barman, S. R.; Korupalli, C.; Cheng, J. Y.; Song, N. X.; Chang, Y.; Mi, F. L.; Song, H. L.; Sung, H. W.; Lin, Y. J.	2022	Exclude	Wrong outcomes
Are mental health apps adequately equipped to handle users in crisis?	Parrish, Emma M.; Filip, Tess F.; Torous, John; Nebeker, Camille; Moore, Raeanne C.; Depp, Colin A.	2022	Exclude	Without comparator
Growth during a global pandemic: A polyethnography among doctoral counselling psychology students	Pasyk, Victoria Summer; Glazer, Melissa; West, Alyssa; Campbell, Anastasia; Kassan, Anusha	2022	Exclude	Wrong outcomes
Mental health providersâ telehealth education prior to and following implementation: A COVID-19 rapid response survey	Perle, Jonathan G.	2022	Exclude	Not assessing telemedicine for antibiotic stewardship; Without comparator
Pre-COVID-19 deterrents to practicing with videoconferencing telepsychology among psychologists who didn't	Pierce, Bradford S.; Perrin, Paul B.; McDonald, Scott D.	2022	Exclude	Wrong intervention
Telehealth cognitive behavioral therapy for depression in Parkinsonâs disease: A case study	Piers, Ryan J.; Farchione, Todd J.; Wong, Bonnie; Cronin-Golomb, Alice	2022	Exclude	Wrong intervention
Does Preoperative Rehabilitation Influence the Quality of Life in Patients Who Are Candidates for Lung Transplant?	Polastri, M.; Dellâamore, A.; Eden, A.; Pehlivan, E.	2022	Exclude	Wrong intervention
The effect of attitudes toward online therapy and the difficulties perceived in online therapeutic presence	Rathenau, Sara; Sousa, Daniel; Vaz, Alexandre; Geller, Shari	2022	Exclude	Not assessing telemedicine for antibiotic stewardship
The practices of psychologists working in schools during COVID-19: A multi-country investigation	Reupert, Andrea; Schaffer, Gary E.; Von Hagen, Alexa; Allen, Kelly-Ann; Berger, Emily; BÃ¼ttner, Gerhard; Power, Elizabeth M.; Morris, Zoe; Paradis, Pascale; Fisk, Amy K.; Summers, Dianne; Wurf, Gerald; May, Fiona	2022	Exclude	Wrong outcomes
Effective and accessible telephone-based psychotherapy and supervision	Rowen, Jenna; Giedgowd, Grace; Baran, Danielle	2022	Exclude	Not assessing telemedicine for antibiotic stewardship
Staged Urethroplasty for Reconstruction of Long Complex Pendulous Strictures of a Neophallic Urethra	Schardein, J.; Beamer, M.; Kittleman, M. A.; Nikolavsky, D.	2022	Exclude	Not assessing telemedicine for antibiotic stewardship; Wrong intervention
Family caregivers navigating the health care system: Evolving roles during the COVID-19 pandemic	Semere, Wagahta; Makaroun, Lena K.; Beach, Scott; Schillinger, Dean; Rosland, Ann-Marie	2022	Exclude	Wrong article type; Wrong outcomes
Rural tele-mental health use during the pandemic for adjustment disorders, anxiety, and depression	Sweet, Helayne; Campion, Francis; Bixler, Mike; Sylvester, Peter; Ghanem, Nouran	2022	Exclude	Wrong intervention
Rapid creation of child telemental health services during COVID-19 to promote continued care for underserved children and families	Tolou-Shams, Marina; Folk, Johanna; Stuart, Barbara; Mangurian, Christina; Fortuna, Lisa	2022	Exclude	Wrong outcomes
Clinical course and outcome of an outpatient clinic population with myasthenia gravis and COVID-19	Tuncer, O. G.; Deymeer, F.	2022	Exclude	Not assessing telemedicine for antibiotic stewardship
Telemedicine and mental health care of young adults during COVID-19: A qualitative study	Turner, Barbara J.; Siegel, Steven	2022	Exclude	Not assessing telemedicine for antibiotic stewardship
Predicting depression and anxiety among adults with disabilities during the COVID-19 pandemic	Wang, Katie; Manning Iii, Robert B.; Bogart, Kathleen R.; Adler, Jonathan M.; Nario-Redmond, Michelle R.; Ostrove, Joan M.; Lowe, Sarah R.	2022	Exclude	Wrong outcomes
An innovative behavioral health care curriculum: The integrated advanced practice addictions nursing subspecialty	Williams, Kimberly A.; Selwyn, Candice N.; Elkins, Casey; Pancione, Kirsten; McCoy, Kathleen T.; Baker, Melanie	2022	Exclude	Wrong outcomes
Mental health treatment and the role of tele-mental health at the veterans health administration during the COVID-19 pandemic	Zhang, Jonathan; Boden, Matt; Trafton, Jodie	2022	Exclude	Not assessing telemedicine for antibiotic stewardship; Wrong intervention
Effectiveness of telerehabilitation-based exercises plus transcranial direct current stimulation for stroke rehabilitation among older adults: A scoping review	Adeniji, T.; Olagbegi, O. M.; Nadasan, T.; Dada, O.	2023	Exclude	Wrong intervention
Air-gun pellet at C1: a case report and literature review	Alromaih, N. I.; Alharbi, H. N.; Altwaijri, N. A.; Surur, S. R.	2023	Exclude	Wrong article type; Wrong outcomes
Components and impact of the patientâsurgeon relationship â A review	Azarpira, M.; Katz, G.; Chikhani, S.; Chaves, C.; Dubert, T.	2023	Exclude	Wrong outcomes
Telehealth as a Component of One Health: a Position Paper	Basu, A.; Rajput, V. K.; Ito, M.; Ranatunga, P.; Kuziemsky, C.; Kulatunga, G.; Hunter, I.; Al-Shorbaji, N.; Gogia, S.; Iyengar, S.	2023	Exclude	Not assessing telemedicine for antibiotic stewardship; Wrong outcomes
Digital approaches and portable transcranial electric stimulation: recommendations from an expert panel	Brunoni, A.	2023	Exclude	Wrong article type; Wrong intervention
Hospital bed replacement for acute care of children at home during the COVID-19 pandemic through a Hospital-in-the-Home programme	Bryant, P. A.; Lawrence, J.; Boyce, S.; Simpson, C. M.; Sinclair, G.; Chong, C.; Lewis, P.; Lee, S.; Hughes, R.; Dalton, S.; Lacey, C.; Nisbet, L. C.; Smith, T. E.; Chapman, S.; Lakshminarayanan, S.; Hurd, K.; Smith, K.; Savill, B.; Ibrahim, L. F.	2023	Exclude	Wrong outcomes
Beyond COVID-19: the impact of recent pandemics on medical students and their education: a scoping review	Bughrara, M. S.; Swanberg, S. M.; Lucia, V. C.; Schmitz, K.; Jung, D.; Wunderlich-Barillas, T.	2023	Exclude	Wrong intervention
Best Practice Proposal to Enhance Application of the Standardized Antimicrobial Administration Ratio (SAAR)	Butterfield-Cowper, J. M.	2023	Exclude	Without comparator
Prevalence of sexual desire and arousal difficulties among women veterans: A retrospective cohort design	Caloudas, Alexandra B.; Amspoker, Amber B.; Stanley, Melinda; Boykin, Derrecka; Arredondo, Kelley; Walder, Annette; Hogan, Julianna; Lindsay, Jan A.	2023	Exclude	Wrong intervention
A rare care of Lomentospora prolificans sternal wound infection post aortic valve replacement-an approach to surgical management	Chan, S. P. N.; Kemp, U.; Peeceeyen, S. C.	2023	Exclude	Wrong article type
Looking to the VA for a roadmap on how to sustain tele-mental health care	Choi, Kristen; Roberson, Anthony J.	2023	Exclude	Wrong article type; Wrong outcomes
COVID-19 and practice transformation: Building an office-based opioid treatment program in a family medicine residency practice	Colistra, Angela L.; Chung, Yoonjie K.; Harbove, Sophia; Taveras, Yamelisa J.; Letcher, Abby; Biery, Nyann; Keister, Drew M.	2023	Exclude	Wrong outcomes
Idiopathic facial aseptic granuloma in children: Management and long-term follow-up	Dias, V. D.; Lafargue, O.; Dompmartin, A.	2023	Exclude	Not assessing telemedicine for antibiotic stewardship
Online cognitive assessment in the era of COVID-19: Examining the validity of the MEZURE	Dombrowski, Stefan C.; Beaujean, A. Alexander; McGill, Ryan J.; Farmer, Ryan L.	2023	Exclude	Without comparator
Is the answer to reducing early childhood caries in your pocket?	Fegan, H.; Hutchinson, R.	2023	Exclude	Wrong outcomes
Remembering what to do when the time comes: The effects of offloading in a complex prospective memory task	Fellers, Craig; Miyatsu, Toshiya; Storm, Benjamin C.	2023	Exclude	Wrong outcomes
Effectiveness of telemental health during the COVID-19 pandemic: A propensity score noninferiority analysis of outcomes	Gurm, Kiran; Wampold, Bruce E.; Piatt, Carley; Jagodzinski, Robert; Caperton, Derek D.; Babins-Wagner, Robbie	2023	Exclude	Wrong intervention; Wrong outcomes
Transgender and gender diverse adultsâ reflections on alcohol counseling and recommendations for providers	Guy, Arryn A.; Surace, Anthony; Zelaya, David G.; Flynn, Risa; Opalo, Chloe; Keuroghlian, Alex S.; Mayer, Kenneth H.; Monti, Peter M.; Kahler, Christopher W.	2023	Exclude	Wrong outcomes
Symptoms trend and challenges in dental practice during delta variance COVID-19 pandemic in Indonesia: Google Trends Analysis	Hasan, F.; Mayasari, N. R.; Salamanca, E.; Dorj, O.; Satria, R. D.; Latief, K.; Sujarwadi, M.; Budi, H. S.	2023	Exclude	Wrong outcomes
Management of Acute Cystitis in the Era of COVID-19	HernÃ¡ndez-HernÃ¡ndez, D.; Ortega-GonzÃ¡lez, Y.; Padilla-FernÃ¡ndez, B.; GutiÃ©rrez-HernÃ¡ndez, P. R.; Castro-Diaz, D. M.	2023	Exclude	Wrong intervention; Wrong outcomes
Improving engagement and retention to treatment within VHA PTSD specialty care: Evolution of an outpatient program design	Hessinger, Jonathan D.; Etingen, Bella; Larsen, Sadie E.; Hunley, Holly A.; Goldstein, Daniel A.; Day, Anne M.; Mayberry, Megan; Weber, Dana J.; Dolgin, Ron; Beyer, Jonathan A.; Maieritsch, Kelly P.	2023	Exclude	Wrong outcomes
Adaptation of the research unit on behavioral interventions caregiver training program for remote group delivery: Preliminary analysis of clinical outcomes	Jimenez-Gomez, Corina; Dabney, Hope; DeVries, Jordan; Lindsey, Lydia; Nordberg, Lauren; Syzonenko, Carolyn	2023	Exclude	Wrong outcomes
Implementing evidence-based telephone coaching for health behavior program enrollment: A quality improvement project	Johnson, Emily M.; Oddone, Eugene Z.; Van Treese, Katharine; Gierisch, Jennifer M.; Dollar, Katherine M.; Dundon, Margaret; Zaugg, Tara; McCant, Felicia; White-Clark, Courtney; Khan, Saima; Wray, Laura O.	2023	Exclude	Wrong intervention
Benefits and challenges of an online CBT group, utilizing self-practice/self-reflection paradigm for psychology trainees	Jona, Celine M. H.; Sheen, Jade A.; O'Shea, Melissa	2023	Exclude	Wrong outcomes
Delivering brief warrior renew over video teleconferencing to women veterans with military sexual trauma: A pragmatic trial	Katz, Lori S.	2023	Exclude	Not assessing telemedicine for antibiotic stewardship; Without comparator
Racial and ethnic disparities in telemental health usage among veterans	Kim, Jean M.; McCann, Russell A.; Gold, Sari D.; Felker, Bradford L.	2023	Exclude	Wrong outcomes
Feasibility and acceptability of a brief intervention to improve mild traumatic brain injury recovery: Problem-solving training-concussion	King Jr, Paul R.; Beehler, Gregory P.; Donnelly, Kerry; Funderburk, Jennifer S.; Pengelly, Carrie; Wade, Michael; Kretzmer, Tracy; Wray, Laura O.	2023	Exclude	Not assessing telemedicine for antibiotic stewardship; Without comparator
A group telehealth intervention for rural perinatal depression and anxiety: A pilot study	Latendresse, Gwen; Pentecost, Ryoko; Iacob, Eli; Simonsen, Sara; Williams, Marcia; Thompson, Nancy; Hogue, Carol	2023	Exclude	Not assessing telemedicine for antibiotic stewardship; Without comparator
Choking phobia in an older adult: A telephone-based CBT case study informed by gerontology	Lau-Zhu, Alex; Dow, Rebecca	2023	Exclude	Not assessing telemedicine for antibiotic stewardship
The impact of the COVID-19 pandemic on individuals living with spinal cord injury: A qualitative study	LaVela, Sherri L.; Wu, Justina; Nevedal, Andrea L.; Harris, Alex H. S.; Frayne, Susan M.; Arnow, Katherine D.; Barreto, Nicolas B.; Davis, Kristen; Eisenberg, Dan	2023	Exclude	Without comparator
The impact of the COVID-19 pandemic on psychological service provision, mental health practitioners, and patients in long-term care settings: Results from a rapid response survey	Lind, Lisa M.; Ward, Rachel N.; Rose, Savannah G.; Brown, Lisa M.	2023	Exclude	Wrong outcomes
Provider perspectives on telemental health implementation: Lessons learned during the COVID-19 pandemic and paths forward	Lipschitz, Jessica M.; Connolly, Samantha L.; Van Boxtel, Rachel; Potter, Julia R.; Nixon, Neil; Bidargaddi, Niranjan	2023	Exclude	Wrong intervention
Evolution of the peer specialist role during COVID-19: Challenges and opportunities for innovation beyond the COVID-19 era	Lodge, Amy C.; Earley, Juli; Peterson, H. Leona; Singh, Pallavi; Manser, Stacey Stevens	2023	Exclude	Without comparator
Effectiveness of written exposure therapy for posttraumatic stress disorder in the Department of Veterans Affairs Healthcare System	LoSavio, Stefanie T.; Worley, Courtney B.; Aajmain, Syed T.; Rosen, Craig S.; Wiltsey Stirman, Shannon; Sloan, Denise M.	2023	Exclude	Wrong intervention
Artificial Intelligence-Based Chatbots to Combat COVID-19 Pandemic: A Scoping Review	Mahdavi, A.; Amanzadeh, M.; Hamedan, M.; Naemi, R.	2023	Exclude	Wrong outcomes
Use of telemental health for VA family services before and during the COVID-19 pandemic	McKee, Grace B.; Knopp, Kayla; Morland, Leslie A.; Glynn, Shirley M.; Connolly, Samantha L.; McDonald, Scott D.	2023	Exclude	Wrong intervention
eHealth policy framework in Low and Lower Middle-Income Countries; a PRISMA systematic review and analysis	Mengiste, S. A.; Antypas, K.; Johannessen, M. R.; Klein, J.; Kazemi, G.	2023	Exclude	Wrong outcomes
Requirements, Challenges, and Key Components to Improve Onboard Medical Care Using Maritime Telemedicine: Narrative Review	Mohammadzadeh, N.; Gholamzadeh, M.	2023	Exclude	Wrong intervention
Early intervention for residential out-of-home care staff using eye movement desensitization and reprocessing (EMDR)	Morris, Heather; Hatzikiriakidis, Kostas; Dwyer, Jenny; Lewis, Catrin; Halfpenny, Nick; Miller, Robyn; Skouteris, Helen	2023	Exclude	Wrong outcomes
Parent satisfaction with the parent-provider partnership and therapy service delivery for children with disabilities during COVID-19: Associations with sociodemographic variables	Murphy, Ashley N.; Bruckner, Ellie; Pinkerton, Linzy M.; Risser, Heather J.	2023	Exclude	Not assessing telemedicine for antibiotic stewardship
Biomedical and behavioral outcomes of 2GETHER: A randomized controlled trial of a telehealth HIV prevention program for young male couples	Newcomb, Michael E.; Swann, Gregory; Macapagal, Kathryn; Sarno, Elissa L.; Whitton, Sarah W.; Mustanski, Brian	2023	Exclude	Wrong intervention
Farmer suicides among states reporting violent deaths, 2003â2017	Norrod, Paul E.; Sanderson, Wayne T.; Abner, Erin L.; Seals, Jacqueline; Browning, Steve	2023	Exclude	Not assessing telemedicine for antibiotic stewardship
Supporting equitable engagement and retention of women patients in a trauma-informed virtual mental health intervention: Acceptability and needed adaptations	Olmos-Ochoa, Tanya T.; Speicher, Sarah; Ong, Laura E.; Kim, Jamie; Hamilton, Alison B.; Cloitre, Marylene	2023	Exclude	Wrong outcomes
HSD41 Healthcare Models for Rare Diseases: A Systematic Literature Review for the Development of a Comprehensive Model in a Latin American Country	Ossa, M. E.; Londono, S.; Rodriguez Ordonez, P.	2023	Exclude	Not assessing telemedicine for antibiotic stewardship
Training primary care staff in delivering the primary care consultation remotely: a systematic review	Parsons, J.; Salman, B.; Leach, H.; Watson, E.; Atherton, H.	2023	Exclude	Wrong outcomes
Mental health services for all: Factors influencing desire for mental health services among underresourced adults during COVID-19	Richie, Fallon J.; Langhinrichsen-Rohling, Jennifer; Kaniuka, AndrÃ©a; Wilsey, Corrine N.; Mennicke, Annelise; Harris, Yu-Jay; Sullivan, Sharon; Gray, Glori; Cramer, Robert J.	2023	Exclude	Not assessing telemedicine for antibiotic stewardship; Wrong intervention
Effectiveness of videoconferencing psychotherapy delivered by novice clinicians in a training clinic	Rowen, Jenna; Giedgowd, Grace; Demos, Alexander	2023	Exclude	Wrong outcomes
Online support for all: Examining participant characteristics, engagement, and perceived benefits of an online harm reduction, abstinence, and moderation focused support group for alcohol and other drugs	Schwebel, Frank J.; Orban, Daniel G.	2023	Exclude	Wrong article type; Wrong outcomes
The impacts of COVID-19 pandemic on service delivery and treatment outcomes in people living with HIV: a systematic review	SeyedAlinaghi, S. A.; Mirzapour, P.; Pashaei, Z.; Afzalian, A.; Tantuoyir, M. M.; Salmani, R.; Maroufi, S. F.; Paranjkhoo, P.; Maroufi, S. P.; Badri, H.; Varshochi, S.; Vahedi, F.; Mehraeen, E.; Dadras, O.	2023	Exclude	Not assessing telemedicine for antibiotic stewardship; Without comparator
Evaluating a telehealth single-session consultation service for clients on psychotherapy wait-lists	Sung, Jenna Y.; Bugatti, Matteo; Vivian, Dina; Schleider, Jessica L.	2023	Exclude	Not assessing telemedicine for antibiotic stewardship
Preferences for and acceptability of telesupervision among health service psychology trainees	Thompson, Sarah M.; Keenan-Miller, Danielle; Dunn, Danielle; Hersh, Jacqueline; Saules, Karen K.; Graham, Stephanie R.; Bell, Debora J.; Hames, Jennifer L.; Wray, Alisha; Hiraoka, Regina; Heller, Mary Beth; Taber-Thomas, Sarah M.; Taylor, Michael J.; Hawkins Ii, Raymond C.; Schacht, Rebecca L.; Liu, Nancy H.; Schwartz, Jennifer L.; Akey, Elizabeth H.	2023	Exclude	Without comparator; Wrong intervention
Patient perceptions of trauma-focused telemental health services using the Telehealth Satisfaction Questionnaire (TSQ)	Villalobos, Bianca T.; Dueweke, Aubrey R.; Orengo-Aguayo, Rosaura; Stewart, Regan W.	2023	Exclude	Not assessing telemedicine for antibiotic stewardship; Wrong outcomes
A randomized trial of telehealth mindfulness-based cognitive therapy and cognitive behavioral therapy groups for adolescents with mood or attenuated psychosis symptoms	Weintraub, Marc J.; Denenny, Danielle; Ichinose, Megan C.; Zinberg, Jamie; Morgan-Fleming, Georga; Done, Monica; Brown, Robin D.; Bearden, Carrie E.; Miklowitz, David J.	2023	Exclude	Wrong outcomes
Telehealth use and COVID-19: Assessing older veteransâ perspectives	Weldon, Anne L.; Hagemann, Lauren	2023	Exclude	Wrong outcomes
Veteransâ reasons for dropping out of prolonged exposure therapy across three delivery modalities: A qualitative examination	Wells, Stephanie Y.; Morland, Leslie A.; Hurst, Samantha; Jackson, George L.; Kehle-Forbes, Shannon M.; Jaime, Karisa; Aarons, Gregory A.	2023	Exclude	Without comparator
Home visiting impacts during the pandemic: Evidence from a randomized controlled trial of child first	Xia, Samantha; Hefyan, Mervett; McCormick, Meghan P.; Goldberg, Maya; Swinth, Emily; Huang, Sharon	2023	Exclude	Wrong intervention
Application of a new nano-TiO2 composite antibacterial agent in nursing management of operating room: Based on real-time information push assistant system	Xiaoyan, A.; Wei, H.; Lin, R.; Peiyu, L.; Xueyun, L.	2023	Exclude	Not assessing telemedicine for antibiotic stewardship; Wrong article type
Robotic surgery: bibliometric analysis, continental distribution, and co-words analysis from 2001 to 2023	Abdelwahab, S. I.; Taha, M. M. E.; Farasani, A.; Jerah, A. A.; Abdullah, S. M.; Aljahdali, I. A.; Oraibi, B.; Alfaifi, H. A.; Alzahrani, A. H.; Oraibi, O.; Babiker, Y.; Hassan, W.	2024	Exclude	Wrong intervention
Risk Factors for Recurrent Urinary Tract Infections Among Women in a Large Integrated Health Care Organization in the United States	Ackerson, B. K.; Tartof, S. Y.; Chen, L. H.; Contreras, R.; Reyes, I. A. C.; Ku, J. H.; Pellegrini, M.; Schmidt, J. E.; Bruxvoort, K. J.	2024	Exclude	Without comparator
Effects of Pistacia genus on gastrointestinal tract disorders: A systematic and comprehensive review	Adibifard, A.; Bozorgi, M.; Kolangi, F.; Enayati, A.; Daneshfard, B.; Gorji, N.; Memariani, Z.	2024	Exclude	Without comparator; Wrong article type
ADULT-ONSET KAWASAKI DISEASE: AN UPDATED REVIEW OF THE ENGLISH-LANGUAGE LITERATURE FROM 1980 THROUGH 2023	Adusei Poku, F.; Biney, B.; Mensah, S. A.; Ampadu, J. O.; Okafor, H.	2024	Exclude	Wrong intervention
A Hybrid Form of Telemedicine and Quality Improvement: A Unique Way to Extend Intensive Care Services to Neonates	Agarwal, N.; Anand, R.; Jindal, A.; Varghese, A. R.; Gajjala, C.; Ryavanki, S. P.; Singh, G.	2024	Exclude	Wrong intervention
Video-observed therapy (VOT) vs directly observed therapy (DOT) for tuberculosis treatment: A systematic review on adherence, cost of treatment observation, time spent observing treatment and patient satisfaction	Areas Lisboa Netto, T.; Diniz, B. D.; Odutola, P.; Dantas, C. R.; de Freitas, Mcflc; Hefford, P. M.; Bes, T. M.	2024	Exclude	Wrong outcomes
Barriers and facilitators of benzathine penicillin G adherence among rheumatic heart disease patients: a mixed methods systematic review using the COM-B (capability, opportunity, and motivation for behavior) model	Areri, H. A.; Tadele, H.; Workneh, S.	2024	Exclude	Wrong outcomes
Interactions between antiseizure medications and foods and drinks: A systematic review	Asadi-Pooya, A. A.; JohannessenÂ Landmark, C.; MirzaeiÂ Damabi, N.; Fazelian, K.	2024	Exclude	Not assessing telemedicine for antibiotic stewardship; Wrong outcomes
Impact of COVID-19 on asthma and COPD patients' hospital care: a lesson for future pandemics	Awwad, O.; Almuhaissen, S.; Jalil, M. A.; Battah, Z.; Abu Hammour, K.; Almonayer, S.	2024	Exclude	Wrong intervention
Worldwide trend discovery of structural and functional relationship of metallo-Î²-lactamase for structure-based drug design: A bibliometric evaluation and patent analysis	Azman, A. A.; Leow, A. T. C.; Noor, N. D. M.; Noor, S. A. M.; Latip, W.; Ali, M. S. M.	2024	Exclude	Without comparator
Diagnosis and management of acute infections during telehealth consultations in Australian general practice: a qualitative study	Baillie, E. J.; Merlo, G.; Biezen, R.; Boaitey, K. P.; Magin, P. J.; van Driel, M. L.; Hall, L.	2024	Exclude	Not assessing telemedicine for antibiotic stewardship
Strengths and challenges among Black and Latinx people living with HIV during COVID-19: A mixed-methods investigation of the translation of self-management across syndemic health crises	Banks, Devin E.; Ramm, Kate; Viducich, Isabella; Beasley, Quonta; Barron, Juan; Chen, Elizabeth Lee; Norwood-Scott, Enricka; Fuentes, Kimberly; Zhang, Muyu; Brown, Arleen F.; Wyatt, Gail E.; Hamilton, Alison; Loeb, Tamra B.	2024	Exclude	Wrong outcomes
Exploring attitudes of people with chronic health conditions towards the use of telerehabilitation: A qualitative study	Barry Walsh, C.; Cahalan, R.; Hinman, R. S.; O' Sullivan, K.	2024	Exclude	Wrong outcomes
Age, sex and sexual orientation effects in the Safetxt trial: secondary data analysis of a randomised controlled trial	Berendes, S.; Palmer, M. J.; Hickson, F. C. I.; Bradley, E.; McCarthy, O. L.; Carpenter, J. R.; Free, C.	2024	Exclude	Wrong intervention
Home-spirometry exacerbation profiles in children with cystic fibrosis	Bouteleux, B.; Beaufils, F.; Fayon, M.; Bui, S.	2024	Exclude	Wrong outcomes
New Molecules of Importance in the Prevention and Treatment of Acne: A Systematic Patent Review (2016-2020)	CalderÃ³n-Pardo, D. E.; Serafini, M. R.; Alves, I. A.; AragÃ³n, D. M.	2024	Exclude	Wrong intervention
Studies of physical activity and COVID-19 during the pandemic: an updated scoping review	Caputo, E. L.; Costa, D. J. S.; Mariano, I. M.; Lobo, L. G.; Ribeiro, A. L. A.; GonÃ§alves, J. C.; Freitas, M. P.; Zuchinali, P.; Jeronimo, J. S.; Ribeiro, P. A. B.; Reichert, F. F.	2024	Exclude	Wrong outcomes
Evaluation of an electronic clinical decision support algorithm to improve primary care management of acute febrile illness in rural Cambodia: protocol for a cluster-randomised trial	Chew, R.; Wynberg, E.; Liverani, M.; Rekol, H.; Nguon, C.; Dysoley, L.; Vanna, M.; Callery, J. J.; Mishra, A.; Adhikari, B.; Tripura, R.; Chandna, A.; Fegan, G.; Waithira, N.; Maude, R. J.; Day, N. P. J.; Peto, T. J.; Lubell, Y.	2024	Exclude	Wrong outcomes
Cannabinoids Used for Medical Purposes in Children and Adolescents: A Systematic Review and Meta-Analysis	Chhabra, M.; Ben-Eltriki, M.; Mansell, H.; LÃª, M. L.; Huntsman, R. J.; Finkelstein, Y.; Kelly, L. E.	2024	Exclude	Wrong outcomes
Infectious eye disease in the 21st century-an overview	Clare, G.; Kempen, J. H.; PavÃ©sio, C.	2024	Exclude	Without comparator
Implementation of the CHIldren with acute COugh (CHICO) intervention to improve antibiotics management: a qualitative study in primary care	Clement, C.; Ingram, J.; Cabral, C.; Blair, P. S.; Hay, A. D.; Seume, P.; Horwood, J.	2024	Exclude	Not assessing telemedicine for antibiotic stewardship; Wrong intervention
A home-based telehealth randomized controlled trial of skills training in affective and interpersonal regulation versus present-centered therapy for women veterans who have experienced military sexual trauma	Cloitre, Marylene; Morabito, Danielle; Macia, Kathryn; Speicher, Sarah; Froelich, Jessilyn; Webster, Katelyn; Prins, Annabel; Villasenor, Diana; Bauer, Asha; Jackson, Christie; Fabricant, Laura; Wiltsey-Stirman, Shannon; Morland, Leslie	2024	Exclude	Without comparator; Wrong article type
Discipline-level differences in mental health provider perceptions of video and phone telehealth	Connolly, Samantha L.; Charness, Michael E.; Gifford, Allen L.; Miller, Christopher J.	2024	Exclude	Not assessing telemedicine for antibiotic stewardship
Provider perceptions and use of mental health services in the Veterans Health Administration during the COVID-19 pandemic	Cully, Jeffrey A.; Fischer, Ellen P.; Gonzalez, Raquel; Williams, James S.; Sansgiry, Shubhada; Zeno, Darrell; Mittal, Dinesh; Kuo, Irving	2024	Exclude	Not assessing telemedicine for antibiotic stewardship
Black veteran use of video telehealth for mental health care	Day, Giselle; Ecker, Anthony H.; Amspoker, Amber B.; Dawson, Darius B.; Walder, Annette; Hogan, Julianna B.; Lindsay, Jan A.	2024	Exclude	Wrong outcomes
Comparative effectiveness of warfarin management strategies: a systematic review and network meta-analysis	Dhippayom, T.; Boonpattharatthiti, K.; Kategeaw, W.; Hong, H. S.; Chaiyakunapruk, N.; Barnes, G. D.; Witt, D. M.	2024	Exclude	Not assessing telemedicine for antibiotic stewardship
Retrospective investigation of acute substance intoxication pre and post COVID-19: focus on qualitative and quantitative changes in 19,918 telephone calls to an Italian poison control centre	Di Santo, R.; Benedetti, B.; De-Giorgio, F.; Ciasca, G.; Franceschi, F.; Soave, P. M.; Pallocchi, M.	2024	Exclude	Wrong article type
Telemedicine-based antibiotic stewardship program in pediatrics: study protocol of a stepped wedge cluster randomized trial-the TeleKasper study	Diexer, S.; Ihling, A.; Gomes, D.; Moritz, S.; Simon, A.; Dohna-Schwake, C.; Mikolajczyk, R.; Huebner, J.; von Both, U.	2024	Exclude	Wrong intervention; Wrong outcomes
Comparing the Clinical Effectiveness of Telerehabilitation with Traditional Speech and Language Rehabilitation in Children with Hearing Disabilities: A Systematic Review	Ebrahimi, S.; Marzaleh, M. A.; Zakerabbasali, S.; Ahmadi, A.; Sarpourian, F.	2024	Exclude	Not assessing telemedicine for antibiotic stewardship; Wrong intervention
Neonatal COVID-19 treatment: Are there new chances?	Elfarargy, M. S.; Alruwaili, T. A.; Ahmad, A. R.; Elbadry, D. H.	2024	Exclude	Wrong outcomes
Parentsâ and service providersâ perspectives of services for autism in the rural region of Northern Arizona	Feather, Katherine A.; Lindly, Olivia J.; Persinger, Lisa; Maranville, Julia; Parker, Skylar	2024	Exclude	Wrong outcomes
Effectiveness of a brief intervention to increase caregiversâ willingness to seek services	Fehr, Karla K.; Leraas, Bethany C.	2024	Exclude	Wrong outcomes
Adherence to Pulmonary Tuberculosis Medication and Associated Factors Among Adults: A Cross-Sectional Study in the Metinaro and Becora Sub-Districts, Dili, Timor-Leste	Fernandes, A.; Laohaprapanon, S.; Nam, T. T.; Sequeira, Emdc; Le, C. N.	2024	Exclude	Wrong intervention
Providing adolescent-friendly sexually transmitted infection screening and treatment services	Friedman, J. C.; Cannon, B.; Tyson, N.; Kang, M.	2024	Exclude	Wrong outcomes
Targeting chronic pain care to rural women veterans: A feasibility pilot	Garvin, Lauren; Driscoll, Mary A.; Steffensmeier, Kenda Stewart; Johnson, Nicole L.; Adamowicz, Jenna L.; Obrecht, Ashlie A.; Hart, Kimberly J.; Rothmiller, Shamira J.; Sibenaller, Zita; Stout, Lori; Richards, Chris; Vander Weg, Mark; Lund, Brian C.; Hadlandsmyth, Katherine	2024	Exclude	Wrong intervention
Efficacy of the residential care transition module: A telehealth intervention for dementia family caregivers of relatives living in residential long-term care settings	Gaugler, Joseph E.; Birkeland, Robyn W.; Albers, Elizabeth A.; Peterson, Colleen M.; Louwagie, Katie; Baker, Zachary; Mittelman, Mary S.; Hepburn, Kenneth; Roth, David L.	2024	Exclude	Wrong outcomes
A key informant study of rural behavioral health agency providers assessing barriers to care and knowledge of peer health navigator interventions	Guada, Joseph; St. James, Kathryn	2024	Exclude	Wrong intervention
Tele-otology for Aboriginal and Torres Strait Islander People Living in Rural and Remote Areas	Habib, A.; Crossland, G.; Sacks, R.; Singh, N.; Patel, H.	2024	Exclude	Without comparator
Streptococcal Pharyngitis: Rapid Evidence Review	Hamilton, J. L.; McCrea Ii, L.	2024	Exclude	Wrong outcomes
Initial Experience With Inpatient Hospital Care at Home for Urologic Disease	Hanchate, K.; Pathak, R. A.; Thiel, D. D.; Pak, R.; Maniaci, M.; Lyon, T. D.	2024	Exclude	Wrong outcomes
Examining the immunological responses to COVID-19 vaccination in multiple myeloma patients: a systematic review and meta-analysis	Harandi, H.; Fallahtafti, P.; Karimi, A.; Hashemi, S. M.; Mahalleh, M.; Ashouri, M.; Salehi, M. A.; Hoveidaei, A.	2024	Exclude	Wrong outcomes
Using medications to prevent or reduce the impact of poor air quality on health: A systematic review	Hassan, N.; March, C.; Mohammadkhan, A.; Zarandi, I.; Wilson, S.; Slight, S.	2024	Exclude	Not assessing telemedicine for antibiotic stewardship; Wrong outcomes
Changes in opioid treatment programs and harm reduction provider services during the COVID-19 pandemic: Findings from 10 states	Heidari, Omeid; Shah, Hridika; Bhagwat, Atharva; Ahmad, N. Jia; Whaley, Sara; Sherman, Susan G.; Morris, Miles; Saloner, Brendan	2024	Exclude	Not assessing telemedicine for antibiotic stewardship
A meta-analysis of technology-based interventions on treatment adherence and treatment success among TBC patients	Huda, M. H.; Rahman, M. F.; Zalaya, Y.; Mukminin, M. A.; Purnamasari, T.; Hendarwan, H.; Su'udi, A.; Hasugian, A. R.; Yuniar, Y.; Handayani, R. S.; Putranto, R. H.; Yulianto, A.; Suryatma, A.; Despitasari, M.; Siregar, R. N.	2024	Exclude	Not assessing telemedicine for antibiotic stewardship
Combating infections under siege: Healthcare challenges amidst the military assault in Gaza	Irfan, B.; Lulu, I.; Hamawy, A.; Shammala, A. A.; Kullab, S.; Fawaz, M.; Sammour, A.; Khawaja, H.; Alshaer, N.; Abu-Sittah, G.; Alser, O.; Perlmutter, M.; Al-Shembari, A.; Hickey, J.; Nayfeh, T.; Tahir, M.; Sultan, M. J.; Nasser, E.; Wajahath, M.; Yaqoob, A.; Hasan, A.; Elaydi, A.; Ghali, A.; Nasser, M.; Saleh, K. J.	2024	Exclude	Not assessing telemedicine for antibiotic stewardship
Role of apigenin in targeting metabolic syndrome: A systematic review	Javadi, B.; Sobhani, Z.	2024	Exclude	Not assessing telemedicine for antibiotic stewardship; Wrong outcomes
Knowledge of antibiotics and antibiotic resistance, antibiotic use and eHealth literacy among nursing students in Thailand: a cross-sectional study	Jianvitayakij, S.; Niyomyart, A.; Junsawang, C.; Bualoy, W.; Butsing, N.; Monkong, S.; Voss, J. G.	2024	Exclude	Wrong intervention; Wrong outcomes
Extreme e-service learning: Student implemented telehealth intervention for children with autism	Jones, Emily A.; Vias, Alia G.; Saleem, Maria; MacDowell, Phoebe E.; Sheikh, Ridda	2024	Exclude	Wrong outcomes
Child Health Needs and the Pediatric Infectious Diseases Workforce: 2020-2040	Kelly, M. S.; Cataldi, J. R.; Schlaudecker, E. P.; Shah, S. S.; Vinci, R. J.; Myers, A. L.	2024	Exclude	Wrong article type
Spine muscle auto segmentation techniques in MRI imaging: a systematic review	Kim, H. B.; Kim, H. S.; Kim, S. J.; Yoo, J. I.	2024	Exclude	Without comparator; Wrong outcomes
Cardiovascular-kidney-metabolic syndrome â An integrative review	Kittelson, K. S.; Junior, A. G.; Fillmore, N.; da Silva Gomes, R.	2024	Exclude	Wrong outcomes
Beyond the Horizon: A Comprehensive Review of Contemporary Strategies in Sepsis Management Encompassing Predictors, Diagnostic Tools, and Therapeutic Advances	Konjety, P.; Chakole, V. G.	2024	Exclude	Wrong outcomes
The impact of the COVID-19 pandemic on antibiotic prescription rates in out-of-hours primary care - a register-based study in Denmark	Krogh, E.; Bomholt, K. B.; Nebsbjerg, M. A.; Vestergaard, C. H.; Christensen, M. B.; Huibers, L.	2024	Exclude	Not assessing telemedicine for antibiotic stewardship
Quality of the digital gp visits and characteristics of the users: retrospective observational study	Lakoma, S.; Pasanen, H.; Lahdensuo, K.; Pehkonen, J.; Viinikainen, J.; Torkki, P.	2024	Exclude	Wrong outcomes
Safety of carrageenan-based gels as preventive microbicides: a narrative review	Laurie, C.; El-Zein, M.; Franco, E. L.	2024	Exclude	Not assessing telemedicine for antibiotic stewardship; Wrong intervention
Greater baseline intra-individual variation in telephone-based cognitive screening predicts cognitive and diagnostic outcomes at 2-year follow-up	Lin, Shayne S. H.; Allen, Rebecca S.	2024	Exclude	Without comparator
A head start in the long race: Therapists are learning to adapt their therapeutic skills within teletherapy	Lin, Tao; Stone, Suzannah J.; Anderson, Timothy	2024	Exclude	Without comparator; Wrong article type
Attachment theory and the transition to online group therapy during COVID-19: A preliminary investigation	Marmarosh, Cheri L.; Solorio, Alicia; Koroma, Matilda Bintu Zana; Xing, Feng; Robelo, Alexandra	2024	Exclude	Wrong outcomes
Assessment of the impact of telehealth intervention in patients with bone and joint infection	Marque, P.; Leitao, J.; Dauchy, F. A.; Gerbouin, O.; Fabre, T.; Xuereb, F.; Lahouati, M.	2024	Exclude	Wrong article type; Wrong intervention
Antibiotic Prescribing for Respiratory Tract Infections in Urgent Care: A Comparison of In-Person and Virtual Settings	Martinez, K. A.; Deshpande, A.; Stanley, E.; Rothberg, M. B.	2024	Exclude	Without comparator; Wrong outcomes
Public and Research Interest in Telemedicine From 2017 to 2022: Infodemiology Study of Google Trends Data and Bibliometric Analysis of Scientific Literature	Maugeri, A.; Barchitta, M.; Basile, G.; Agodi, A.	2024	Exclude	Wrong intervention
Feasibility and acceptability of a virtual partial hospitalization program for adolescents	May, Emily M.; Frazier, Elisabeth A.; Hedrick, Molly A.; Marcus, Marissa D.; Beaudoin, Gabrielle B.	2024	Exclude	Wrong intervention
Assessing adherence and competence in delivering telehealth group cognitive behavioral stress management	May, Marcella; Ream, Molly; Milrad, Sara F.; Perdomo, Dolores M.; Czaja, Sara J.; Jutagir, Devika R.; Hall, Daniel L.; Klimas, Nancy; Antoni, Michael H.	2024	Exclude	Wrong outcomes
Evaluation of no-show rate in outpatient clinics with open access scheduling system: A systematic review	Mazaheri Habibi, M. R.; Abadi, F. M.; Tabesh, H.; Vakili-arki, H.; Abu-Hanna, A.; Ghaddaripouri, K.; Eslami, S.	2024	Exclude	Without comparator
Impact and efficiency of treatment across two PTSD clinical trials comparing in-person and telehealth service delivery formats	McGeary, Cindy A.; Morland, Leslie A.; Resick, Patricia A.; Straud, Casey L.; Moring, John C.; Sohn, Min Ji; Mackintosh, Margaret-Anne; Young-McCaughan, Stacey; Acierno, Ron; Rauch, Sheila A. M.; Mintz, Jim; McGeary, Donald D.; Wells, Stephanie Y.; Grubbs, Kathleen; Nabity, Paul S.; McMahon, Chelsea J.; Litz, Brett T.; Velligan, Dawn I.; Macdonald, Alexandra; Mata-Galan, Emma; Holliday, Stephen L…	2024	Exclude	Not assessing telemedicine for antibiotic stewardship
Telemedicine and home spirometry in cystic fibrosis: A prospective multicenter study	Medbo, J.; Imberg, H.; Hansen, C.; Krantz, C.; de Monestrol, I.; Svedberg, M.	2024	Exclude	Wrong article type; Wrong outcomes
Advancing the management of maternal, fetal, and neonatal infection through harnessing digital health innovations	Ming, D. K.; Merriel, A.; Freeman, D. M. E.; Kingdon, C.; Chimwaza, Y.; Islam, M. S.; Cass, A.; Greenfield, B.; Malata, A.; Hoque, M.; Saha, S.; Holmes, A. H.	2024	Exclude	Not assessing telemedicine for antibiotic stewardship
Clear Skies, Cloudy Mind: Probiotic-Related Brain Fogginess in a Commercial Airline Pilot	Minoretti, P.	2024	Exclude	Wrong article type
Clinical decision support systems in community pharmacies: a scoping review	Moon, J.; Chladek, J. S.; Wilson, P.; Chui, M. A.	2024	Exclude	Wrong outcomes
Difference in medical student performance in a standardized patient encounter between telemedicine and in-person environments	Murphy, E. M.; Stein, A.; Pahwa, R.; McGuire, M.; Kumra, T.	2024	Exclude	Wrong intervention
Identifying and Overcoming the Barriers to Virtual Electromyography Assessments: A Scoping Review	Nadeau, V.; Osuji, E.; Dennett, L.; Ferguson-Pell, M.	2024	Exclude	Without comparator
Open vs robotic-assisted pancreaticoduodenectomy, cost-effectiveness and long-term oncologic outcomes: a systematic review and meta-analysis	Neshan, M.; Padmanaban, V.; Chick, R. C.; Pawlik, T. M.	2024	Exclude	Wrong outcomes
A stepped wedge randomised controlled trial assessing the efficacy and patient acceptability of virtual clinical pharmacy in rural and remote Australian hospitals	Nott, S.; Fleming, C.; Hawthorn, G.; Luscombe, G.; Allan, J.; Webster, E.; Coleman, C.; Palazzi, K.; Dizon, J.; Munro, A.; Chambers, B.	2024	Exclude	Wrong outcomes
Diagnosis and management of facial nerve palsy secondary to granulomatosis with polyangiitis â A systematic review	Odom, J. Q.; Mangan, A. R.; Gibson, A. C.; Larson, M.; Dornhoffer, J. L.; Saadi, R. A.	2024	Exclude	Wrong article type
Development of two novel treatments to promote smoking cessation: Savor and retrieval-extinction training pilot clinical trial findings	Palmer, Amanda M.; Carpenter, Matthew J.; Baker, Nathaniel L.; Froeliger, Brett; Foster, Madeline G.; Garland, Eric L.; Saladin, Michael E.; Toll, Benjamin A.	2024	Exclude	Wrong article type; Wrong outcomes
Quality of Care in Hospitals and the Use of Mobile-Based Personal Health Record Applications: An Exploratory Study Using National Hospital Evaluation Data	Park, Y. T.; Lee, M. J.; Kim, S. M.	2024	Exclude	Not assessing telemedicine for antibiotic stewardship
Web-based Physiotherapy for people with axial spondyloarthritis who do not currently exercise â quantitative and qualitative data from a cohort study	Paul, L.; McDonald, M. T.; Siebert, S.; McConnachie, A.; Coulter, E.	2024	Exclude	Wrong outcomes
Implementation of a Clinical Decision Support System forAntimicrobial Prescribing in Sub-Saharan Africa:MultisectoralQualitative Study	Peiffer-Smadja, N.; Descousse, S.; CourrÃ¨ge, E.; Nganbou, A.; Jeanmougin, P.; Birgand, G.; LÃ©naud, S.; Beaumont, A. L.; Durand, C.; Delory, T.; Le Bel, J.; Bouvet, E.; Lariven, S.; D'Ortenzio, E.; KonatÃ©, I.; Bouyou-Akotet, M. K.; Ouedraogo, A. S.; Kouakou, G. A.; Poda, A.; Akpovo, C.; Lescure, F. X.; Tanon, A.	2024	Exclude	Without comparator; Wrong outcomes
Fusariosis in burn patients: A systematic review of case reports	Piccoli, P.; Lucini, F.; Al-Hatmi, A. M. S.; Rossato, L.	2024	Exclude	Without comparator
Bibliometric analysis of research in Moringa oleifera Lam. and atherosclerosis	Rahayu, R. F.; Prayitno, A.; Purwanto, B.; Widiastuti,; Nurwati, I.; Poncorini, E.; Soetrisno,	2024	Exclude	Not assessing telemedicine for antibiotic stewardship; Wrong intervention
Artificial Intelligence For Literature Screening And Selection: Does The Evidence Support Its Use In Systematic Literature Reviews?	Rekowska, D.; Gulser, S. S.; Santpurkar, N.; Fox, G. E.; Ali, S.; Halfpenny, N.; Nass, P.	2024	Exclude	Not assessing telemedicine for antibiotic stewardship; Without comparator
Implementing family-based interventions in opioid treatment programs: Preferences for method of delivery	Rigg, Khary K.; Kusiak, Ethan S.; Proctor, Steven L.; Barber, Sharon A.; Asous, Lara W.; Bartholomew, Tyler S.	2024	Exclude	Wrong article type; Wrong outcomes
Effectiveness of Systematic Screening and Treatment of Tuberculosis in Prison in Thailand	Rodgerd, A.; Morasert, T.	2024	Exclude	Without comparator
Improving the Care of Severe, Open Fractures and Postoperative Infections of the Lower Extremities: Protocol for an Interdisciplinary Treatment Approach	Rosslenbroich, S.; Laumann, M.; Hasebrook, J.; Rodde, S.; Grosser, J.; Greiner, W.; Hirsch, T.; Windrich, S.; Raschke, M. J.	2024	Exclude	Without comparator; Wrong outcomes
Provider perspectives on delivering telemental health services in rural North Carolina: Field report	Saavedra, Lissette M.; Johnson, Kiersten L.; Counts, Jennifer; Spinks, Sherri N.; Yaros, Anna C.; Hayes, Molly; Smith, Luke	2024	Exclude	Without comparator; Wrong article type
Family engagement in a behavioral parenting intervention: A randomized comparison of telehealth versus office-based treatment formats	Sanchez, Amanda L.; Javadi, Natalie; Comer, Jonathan S.	2024	Exclude	Wrong outcomes
Influence of post-migration living difficulties on mental health among refugees and asylum seekers: A scoping-review on clinical tools	Santambrogio, J.; Cimminiello, N.; Wisidagamage Don, P.; Leon, E.; Miragliotta, E.; Capuzzi, E.; Colmegna, F.; Clerici, M.	2024	Exclude	Wrong outcomes
A systematic evidence map protocol for mapping global exposure to bisphenols and their alternatives and social and environmental justice implications	Seewoo, B. J.; Wong, E. V. S.; Mulders, Y. R.; Gozt, A.; Elagali, A.; Symeonides, C.; Dunlop, S. A.	2024	Exclude	Not assessing telemedicine for antibiotic stewardship
âLearning from those who know the system inside and outâ: Experiences of physician mothers who are informal caregivers	Semere, Wagahta; Ponce, Andrea N.; Linos, Eleni; Jagsi, Reshma; Mangurian, Christina; Halley, Meghan C.	2024	Exclude	Wrong outcomes
Reliability of teleneuropsychological assessment of people with Williams syndrome	Serrano-JuÃ¡rez, Carlos Alberto; Quezada-Torres, RocÃ­o Alejandra; Calvillo-VÃ¡zquez, Hilda Cristina; Soto-JimÃ©nez, Martha Paola; Barrera-RodrÃ­guez, BÃ¡rbara; Medina-Cruz, Amalia Melissa; Arias-CalderÃ³n, Edgar; Prieto-Corona, BelÃ©n	2024	Exclude	Not assessing telemedicine for antibiotic stewardship; Wrong article type
The immunologic outcomes and adverse events of COVID-19 vaccine booster dose in immunosuppressed people: A systematic review	SeyedAlinaghi, S.; Dashti, M.; Afzalian, A.; Siami, H.; Ghasemzadeh, A.; Varshochi, S.; Parikhani, S. N.; Amrollah, M. F.; Nourian, A.; Mehraeen, E.; Dadras, O.	2024	Exclude	Wrong outcomes
Addressing suicidality safety risk in students through a hospitalâschoolâcommunity telepartnership program	Shahidullah, Jeffrey D.; Selinger, Claire; Dahlhausen, Cara; Widales-Benitez, Oscar; Mani, Nithya; Patel, Puja	2024	Exclude	Without comparator
An exploratory study of service user and clinical outcomes in telehealth-delivered dialectical behavior therapy for adolescents skills groups	Shaw, Ashley M.; Hare, Megan M.; Conroy, Kristina; Kehrer, Sabrina M.; Cummings, Logan R.; Ramos, Marcela C.; Comer, Jonathan S.	2024	Exclude	Wrong outcomes
Phytopharmacological aspects of Mimosa tenuiflora (Willd.) poir.: a systematic review of preclinical data	Silva, E. D. O.; de Souza, M. L.; de Souza, N. A. C.; de Melo, D. F.; da Costa, L. A. G.; Holanda, B. F. D. L. A.; Nishimura, R. H. V.; Rolim, L. A.; Rolim Neto, P. J.	2024	Exclude	Wrong intervention
Development and validation of the Telepsychology Facilitators Scale: A national study	Silverman, Alexandra L.; Watson, Jack D.; Dini, Mia E.; Vargas, Tiffanie; Pierce, Bradford S.; Perrin, Paul B.	2024	Exclude	Not assessing telemedicine for antibiotic stewardship; Wrong intervention
Challenges and strategies in the outpatient and inpatient treatment of infectious diseases An interdisciplinary perspective	Slevogt, H.; Hinze, C. A.; Welte, T.; Bleidorn, J.	2024	Exclude	Without comparator
Counseling self-efficacy in family play therapy telemental health services throughout the COVID-19 pandemic: A qualitative study	Smith, Tiffany N.; Norton, Aaron; Marroquin, Latrisha J.	2024	Exclude	Not assessing telemedicine for antibiotic stewardship; Wrong intervention
Evaluation of teleneuropsychology services in veterans during COVID-19	Stelmokas, Julija; Ratcliffe, Lauren N.; Lengu, Ketrin; Spencer, Robert J.	2024	Exclude	Wrong outcomes
Adapting a Patient-Centered Tuberculosis Digital Adherence Technology Intervention for New Patient Populations	Suyanto, A.; Iribarren, S.; Turner, A. M.	2024	Exclude	Without comparator; Wrong outcomes
The Potential Health Risks and Benefits of Progesterone in the Transgender Woman PopulationâA Narrative Review	Szymczyk, S.; MÄ czka, K.; MÄ drzak, L.; Grymowicz, M.; Smolarczyk, R.	2024	Exclude	Not assessing telemedicine for antibiotic stewardship; Wrong intervention
A penicillin allergy stewardship team to address unconfirmed pediatric penicillin allergies in Houston, Texas	Taylor, M. G.; Miller, J.; Kok, M.; Hearrell, M.; Lucas, B.; Buheis, M.; Anvari, S.	2024	Exclude	Wrong intervention
Development and validation study of compact biophotonic platform for detection of serum biomarkers	Tortajada-Genaro, L. A.; Quintero-Campos, P.; JuÃ¡rez, M. J.; IbaÃ±ez-Echevarria, E.; Chiriac, A. M.; FernÃ¡ndez, E.; Morais, S.; Maquieira, A.	2024	Exclude	Not assessing telemedicine for antibiotic stewardship; Wrong article type
Algorithms for the first-line management of bladder, bowel and sexual dysfunction in multiple sclerosis: Present and future	Tota, V.; Briganti, G.; Ris, L.	2024	Exclude	Wrong article type
NOCARDIOSIS IN LUNG TRANSPLANT RECIPIENTS: SYSTEMATIC REVIEW AND META-ANALYSIS	Tsai, I.; Sathianathan, S.; Kim, J. S.; Fleitas, D. C.	2024	Exclude	Not assessing telemedicine for antibiotic stewardship
eHealth and mHealth in Antimicrobial Stewardship to Reduce Mortality in Empirical Antimicrobial Therapy and a Systematic Review with a Meta-Analysis of Adequate Therapy	Tuon, F. F.; Zequinao, T.; da Silva, M. S.; Silva, K. O.	2024	Exclude	Wrong outcomes
Integration of music-based game approaches with wearable devices for hand neurorehabilitation: a narrative review	Urbina, J.; Abarca, V. E.; Elias, D. A.	2024	Exclude	Wrong outcomes
A Cross-Sectional Evaluation of the Virtual Outpatient Management of People With Mpox	Warrell, C. E.; Chaudhry, Z.; Shawe-Taylor, M.; Mastoraki, E.; Delmonte Sen, A.; Rafferty, H.; De Wilton, A.; Mescall, N.; Houlihan, C.; Gothard, P.; Jungmann, E.; Logan, S.; Rampling, T.; Waters, L.; Browne, R.; Marks, M.; Shaw, E.	2024	Exclude	Wrong intervention
Virtual support group initiative for mental health professionals in the COVID-19 pandemic	Wasserman, Melissa; Ford, Julian D.; Steinberg, Arlene Lu	2024	Exclude	Wrong outcomes
Mapping health-related quality of life of children and families receiving pediatric invasive home mechanical ventilation: a scoping review protocol	White Makinde, K.; Mitchell, M.; Merz, A. F.; Youssef, M.	2024	Exclude	Wrong intervention
Evaluating skills for psychological recovery with gunshot injury survivors in a hospital-based early intervention program	Williams, Joah L.; Hambrick, Erin P.; Gleason, Vivian L.; Hardt, Madeleine M.; Henschel, Aisling V.; Wilfred, SalomÃ© A.; Wilson, Elizabeth J.; Stratmann, Sally; Jamison-Petr, Jasmine R.; Moncure, Michael	2024	Exclude	Wrong intervention
Apathy Associated with Alzheimer's Disease	Wu, D.; Zhang, B.; Chang, Y.; Huang, S.	2024	Exclude	Not assessing telemedicine for antibiotic stewardship
Telehealth-delivered depression prevention: Short-term outcomes from a school-based randomized controlled trial	Young, Jami F.; Jones, Jason D.; Schwartz, Karen T. G.; So, Amy; Dysart, Gillian C.; Kanine, Rebecca M.; Gillham, Jane E.; Gallop, Robert; Davis, Molly	2024	Exclude	Wrong intervention
Rethinking hospital postoperative resource use: A national analysis of pediatric appendectomy patients admitted to children's hospitals	Zeineddin, S.; Pitt, J. B.; Carter, M.; Linton, S.; De Boer, C.; Ghomrawi, H.; Abdullah, F.	2024	Exclude	Wrong intervention; Wrong outcomes
Tele-mental health utilization trends with ruralâurban disparities in Mississippi: 2020â2023	Zhang, Yunxi; Lal, Lincy; Lin, Yueh-Yun; Swint, John Michael; Zhang, Ying; Summers, Richard L.; Jones, Barbara F.; Chandra, Saurabh; Ladner, Mark E.	2024	Exclude	Not assessing telemedicine for antibiotic stewardship
Epidemiology, characteristics, and prognostic factors of lymphoplasmacyte-rich meningioma: a systematic literature review	Zhu, X.; Liu, Y.; Guo, W.; Liang, Q.; Pan, C.; Tan, B.; Yu, Y.	2024	Exclude	Wrong outcomes
Mobile health application to assist doctors in antibiotic prescription - an approach for antibiotic stewardship	Tuon et al	2017	Include	Fit to Critria
Impact of a Telehealth-Based Antimicrobial Stewardship Program in a Community Hospital Health System	Shively et al	2019	Include	Fit to Critria
Implementation of an Infectious Diseases Telehealth Consultation and Antibiotic Stewardship Program for 16 Small Community Hospitals	Vento et al	2021	Include	Fit to Critria
Implementing a tele-expertise system to optimise the antibiotic use and stewardship: The case of the Montpellier University Hospital (France)	Morquin et al	2015	Include	Fit to Critria
Pilot implementation of a telemedicine care bundle: Antimicrobial stewardship, patient satisfaction, clinician satisfaction, and usability in patients with sinusitis	Grabinski et al	2024	Include	Fit to Critria
Multidrug stewardship and adherence to guidelines in >200,000 direct-to-consumer Telemedicine encounters	Moreira et al	2024	Include	Fit to Critria
Antibiotic prescribing in remote versus face-to-face consultations for acute respiratory infections in primary care in England: an observational study using target maximum likelihood estimation	Vestesson et al	2023	Include	Fit to Critria
Moving to telehealth antimicrobial stewardship during the COVID-19 pandemic: impact on activity and adherence	Bazargani et al	2022	Include	Fit to Critria
Effect of tele-COVID rounds and a tele-stewardship intervention on antibiotic use in COVID-19 patients admitted to 17 small community hospitals	May et al	2023	Include	Fit to Critria
The effect of Telehealth Antimicrobial Stewardship Program (Tele-ASP) on antimicrobial use in a pediatric intensive care unit: Pre- and post-implementation single center study	Alfraij et al	2023	Include	Fit to Critria
Evaluating the impact of the ICNET(R) clinical decision support system for antimicrobial stewardship	Heard et al	2019	Include	Fit to Critria
Education vs Clinician Feedback on Antibiotic Prescriptions for Acute Respiratory Infections in Telemedicine: a Randomized Controlled Trial	Du Yan et al	2021	Include	Fit to Critria
Remote Stewardship for Medically Underserved Nurseries: A Stepped-Wedge, Cluster Randomized Study	Cantey et al	2022	Include	Fit to Critria
The use of telehealth-supported stewardship activities in acute-care and long-term care settings: An implementation effectiveness trial	Livorsi et al	2023	Include	Fit to Critria
Successful Use of Telemedicine Infectious Diseases Consultation With an Antimicrobial Stewardship-Led Staphylococcus aureus Bacteremia Care Bundle	Meredith et al	2021	Include	Fit to Critria
Antibiotic prescribing for acute respiratory tract infections during telemedicine visits within a pediatric primary care network	Ray et al	2021	Include	Fit to Critria
Antibiotic Prescribing Patterns for Sinusitis Within a Direct-to-Consumer Virtual Urgent Care	Davis et al	2018	Include	Fit to Critria
Changes in antibiotic use following implementation of a telehealth stewardship pilot program	Wilson et al	2019	Include	Fit to Critria
Implementation of telehealth antimicrobial stewardship through partnership of an academic medical center and a community hospital	Klatt et al	2021	Include	Fit to Critria
Effect of adding a mobile health intervention to a multimodal antimicrobial stewardship programme across three teaching hospitals: an interrupted time series study	Charani et al	2017	Include	Fit to Critria
Sustained impact of a computer-assisted antimicrobial stewardship intervention on antimicrobial use and length of stay	Nault et al	2016	Include	Fit to Critria
