# Supplementary material for: Telemedicine interventions for improving antibiotic stewardship and prescribing: A systematic review
Source: PLoS One. 2025 Apr 3;20(4):e0320840. doi: 10.1371/journal.pone.0320840 (PMC11967954; doi:10.1371/journal.pone.0320840)
Supplement: S5 Appendix — (CSV) [file pone.0320840.s005.csv]

Study Number	Study	Year	Study Design	Country	Setting Type	Population Size	Care Setting	Telestewardship_Type	Comparison	Comparison Detail	Study Duration	Antibiotic Use	Guideline Adherence	Prescribing Rates	Economic_Impact	Additional_Information	GRADE	ROB
1	Tuon et al	2017	Observational	Brazil	Hospital	186 beds (37 ICU)	Inpatient	Provider-Provider	Telemedicine vs. No Service	Before-After: 12-month pre vs. 12-month post implementation	24 months	Broad-spectrum antibiotics decreased significantly (p<0.05); piperacillin/tazobactam and meropenem decreased; aminoglycosides and cefepime increased (p<0.05)	N/A	N/A	Annual cost reduction: USD 296485.90 (p<0.05); Monthly savings: USD 24707.00	Ciprofloxacin showed no change (p=0.737); No significant changes in susceptibility for amikacin; gentamicin; or ciprofloxacin	Low	low
2	Shively et al	2019	Quasi-Experimental	USA	Hospital	461 beds total	Inpatient	Provider-Provider	Telemedicine vs. No Service	Before-After: Pre-intervention period with no formal ASP	18 months: 12-month baseline, 6-month intervention	Tier 1 antimicrobials: 16.3 to 10.6 DOT/1000PD (35% reduction; p=0.04); Tier 2 agents: 325.9 to 248.2 DOT/1000PD (23.8% reduction; p<0.001); Total antibiotic consumption: 820.7 to 777.1 DOT/1000PD (5.3% decrease; p=0.18); Carbapenems reduced by 59%; Fluoroquinolones reduced by 35%	ASP interventions acceptance rate: 88.9% (n=1419); De-escalation acceptance: 84.1%	N/A	Annual savings: $142629.83 (Tier 1: $104087.34; Tier 2: $56239.05; Non-tiered increase: $17696.55)	N/A	Low	low
3	Vento et al	2021	Observational	USA	Hospital	688 beds (16 hospitals)	Inpatient	Provider-Provider	Telemedicine vs. No Service	Before-After: Pre-implementation period without telehealth services	31 months: 2 years and 7 months total	Meropenem: 13 to 9 DOT/1000 DP (p=.03); Vancomycin: 75 to 53 DOT/1000 DP (p<.01); Fluoroquinolones: 147 to 82 DOT/1000 DP (p<.01); Piperacillin-tazobactam: 59 to 85 DOT/1000 DP (p=0.09)	Recommendation acceptance increased 70% to 98%; ID telehealth recommendations acceptance: 80% (1050/1305); ID telehealth referrals acceptance: 88% (228/259)	N/A	Daily patient list creation time reduced: 59 to 46 minutes	Consultation distribution: Phone advice (35%; n=859); eConsults (30%; n=761); telemedicine (35%; n=867); Median consultation times: Phone 5min (IQR 5-10); eConsults 20min (IQR 15-25); telemedicine 50min (IQR 35-60)	Moderate	low
4	Morquin et al	2015	Observational	France	Hospital	2500 beds	Inpatient	Provider-Provider	Telemedicine vs. No Service	Before-After: Traditional consultation (implicit comparison)	12 months	N/A	Diagnostic recommendations adherence: Full 79% (95% CI 76.4-81.6%); Therapeutic recommendations adherence: Full 87% (95% CI 84.8-89.2%)	N/A	N/A	Total consultations: 1386 for 870 inpatients; Distribution: 63% initial assessments; 25% second assessments; 12% second consultation meetings; 87% completed without face-to-face evaluation; 43% documented in discharge summaries	Moderate	low
5	Grabinski et al	2024	Quasi-Experimental	USA	Primary Care	133804 visits	Outpatient	Provider-Provider	Telemedicine vs. No Service	Before-After: Standard telemedicine care without care bundle	29 months: 15-month pre-implementation, 14-month post-implementation	N/A	N/A	Antimicrobial prescribing for sinusitis decreased from 87.3% to 83.4% (absolute reduction 3.9%; p<0.001)	N/A	Total VUC visits: pre-implementation (n=69785; 15 months); post-implementation (n=64019; 14 months); Provider satisfaction metrics: 3.5-4.1/5; Patient communication score: 4.09/5; Provider survey response rate: 89.1% (n=29)	Moderate	low
6	Moreira et al	2024	Observational	Brazil	Telemedicine Center	221128 patients	Outpatient	Provider-Provider	Telemedicine vs. No Service	Before-After: Telemedicine-only intervention	17 months: 1 year and 5 months total	N/A	N/A	Antibiotic prescribing in confirmed COVID-19: 0.46% (n=193); suspected COVID-19: 0.65% (n=672); Non-evidence-based antimicrobials: confirmed 0.01% (n=6); suspected 0.005% (n=5)	N/A	Total encounters: 221128; Confirmed COVID-19: 19% (n=42042); Suspected COVID-19: 47% (n=104021); Other airway infections: 34% (n=75065); Mean age COVID-19 cases: 35±12 years; Corticosteroid prescriptions: confirmed 1.22% (n=513); suspected 1.29% (n=1339)	Moderate	low
7	Vestesson et al	2023	Observational	UK	Primary Care	45997 consultations	Outpatient	Patient-Provider	Telemedicine vs. In-Person	Direct Comparison: Face-to-face consultations	12 months	N/A	N/A	Adult remote vs face-to-face antibiotic prescribing: 52% vs 42% (OR 1.23; 95% CI 1.18-1.29); Pediatric remote vs face-to-face: 42% vs 43% (OR 1.04; 95% CI 0.98-1.11)	N/A	Total ARI consultations: 45997; Adult URTIs: 49.8% of consultations; remote prescribing 53.3% vs face-to-face 46.1%; LRTI prescribing: 82.6%; COVID-related prescribing: remote 17.5% vs face-to-face 7.8%; Pediatric URTIs: 70.0% of consultations; remote prescribing 39.6% vs face-to-face 37.9%	Moderate	low
8	Bazargani et al	2022	Quasi-Experimental	Australia	Hospital	783 beds	Inpatient	Patient-Provider	Telemedicine vs. In-Person	Direct Comparison: Face-to-face PAF rounds	14 months: 1 year and 2 months total	N/A	Monthly PAF referrals: telestewardship 115.5 ± 11.7 vs face-to-face 136.4 ± 13.2 (p=0.02); Adherence rates: telestewardship 79.1% ± 3.6% vs face-to-face 80.4% ± 3.6% (p=0.36)	N/A	N/A	N/A	Moderate	Moderate
9	May et al	2023	Quasi-Experimental	USA	Hospital	1815 patients	Inpatient	Provider-Provider	Telemedicine vs. No Service	Before-After: Pre-intervention standard practice	23 months: 12-month baseline, 11-month intervention	Early antibiotic use for pneumonia decreased from 630 to 250 DOT/1000 COVID-19 patient-days (p<0.0001); Total antibiotic use decreased from 657.14 to 337.58 DOT/1000 (p<0.0001)	N/A	Patients receiving no antibiotics increased from 36% to 64% (p<0.0001)	Estimated 2606 antibiotic days reduced postintervention; 5258 antibiotic days avoided per counterfactual modeling	Pneumonia-related antibiotic use in patients meeting discontinuation criteria: 212 to 89 DOT/1000 patient-days (95% CI: 60.63-184.71; p=0.001); No significant difference in severe pneumonia cases requiring vasopressors	Moderate	Moderate
10	Alfraij et al	2023	Observational	Kuwait	Hospital	20 beds	Inpatient	Provider-Provider	Telemedicine vs. No Service	Before-After: Pre-implementation period without ASP	3 months	Overall antimicrobial use decreased from 922 (95% CI: 745-1000) to 485 (95% CI: 246-722) DOT/1000 patient-days (p<0.05); October-February analysis: 1090 to 811 DOT/1000 patient-days (p<0.05)	Compliance rate: 89.7% (79.4% full; 10.3% partial)	N/A	Direct antibiotic cost reduction: 1453.17 KWD (~4690 USD)	Total patients: pre-ASP 272; post-ASP 156; PICU patient-days: pre-ASP 2694; post-ASP 1894; Median age: pre-ASP 3.7 vs post-ASP 2.7 years (p=0.404); Non-ASP ward stable utilization: 1370 to 1500 DOT/1000 patient-days (p=0.6)	Moderate	low
11	Heard et al	2019	Observational	UK	Hospital	450 beds	Inpatient	Provider-Provider	Telemedicine vs. No Service	Before-After: Pre-CDSS manual workflow	10 months	Overall IV antimicrobial usage decreased from 283 to 231 DDDs/1000 occupied bed days	Recommendation acceptance improved from 70% to 98%	N/A	N/A	Intervention changes: antimicrobial discontinuation (49% to 25%); dose/drug optimization (2.9% to 13.5%); antimicrobial escalation (6.5% to 12.8%); Clinical interventions increased from 138 to 298	Moderate	Serious
12	Du Yan et al	2021	RCT	USA	Primary Care	45 clinicians	Outpatient	Patient-Provider	Telemedicine vs. In-Person	Direct Comparison: Education alone	36 months: 15-month baseline, 9-month step-in, 12-month post-intervention	N/A	N/A	URI prescribing: control (18.4% to 12.8%) vs intervention (15.0% to 7.8%); Bronchitis prescribing: control (46.8% to 35.3%) vs intervention (64.0% to 32.1%); Sinusitis prescribing: control (84.1% to 76.7%) vs intervention (87.2% to 76.8%); Pharyngitis prescribing: control (81.3% to 75.3%) vs intervention (74.9% to 65.5%)	N/A	N/A	High	low
13	Cantey et al	2022	RCT	USA	Hospital	9277 infants	Inpatient	Provider-Provider	Telemedicine vs. No Service	Before-After: Pre-intervention period without ASP	24 months: 12-month baseline, 12-month intervention	Total antibiotic consumption reduced from 117 to 84.1 DOT/1000 patient-days (28% reduction; 95% CI 22-34%)	N/A	Infants receiving antibiotics decreased from 6.2% to 4.2% (RR 0.68; 95% CI 0.63-0.75)	N/A	Implementation period: 36 months	High	low
14	Livorsi et al	2023	Mixed-Methods	USA	Hospital	502 patients	Inpatient	Provider-Provider	Telemedicine vs. No Service	Before-After: Pre-intervention without ID support	16 months: 1 year and 4 months total	Long-term care: 30% reduction in antibiotic DOT (from 90 to 63; p<0.01); DASC 37% reduction (-304 DASC; p<0.01); Acute care: no significant changes (p=0.22)	77% acceptance rate (range: 60-81%)	N/A	N/A	Implementation period: 12 months; Three sites	Moderate	low
15	Meredith et al	2021	Observational	USA	Hospital	738 patients	Inpatient	Patient-Provider	Telemedicine vs. In-Person	Direct Comparison: On-site ID consultation	6 months	N/A	Bundle adherence: telemedicine 89% vs SOC 86% (p=0.33); Antibiotic initiation within 24h: TM ~100% vs SOC 99.3%; Repeat blood cultures: TM 94% vs SOC 92%	N/A	N/A	Median time to culture clearance: 3 days both groups (p=0.94)	Low	low
16	Ray et al	2021	Observational	USA	Primary Care	47 practices	Outpatient	Patient-Provider	Telemedicine vs. In-Person	Direct Comparison: In-person office visits	12 months	N/A	Telemedicine guideline-concordant antibiotic management: 92.5% (2779/3003) vs in-person 90.7% (4832/5329) (p=0.004)	Telemedicine prescribing rates decreased from 59% to 19%; in-person rates declined from 71% to 46%	N/A	Combined 2020 prescribing rate (51%) vs historical 2018-2019 (52-63%)	Moderate	Moderate
17	Davis et al	2018	Observational	USA	Primary Care	157 patients	Outpatient	Patient-Provider	Telemedicine vs. In-Person	Direct Comparison: Traditional urgent care	25 months: 12-month pre, 1-month wash-in, 12-month post	N/A	N/A	VUC vs TUC antibiotic prescribing for acute sinusitis: 67% (39/57) vs 92% (92/100) (p<0.001)	N/A	No associations between prescribing and age (p=0.78); gender (p=0.56); visit modality (p=0.98)	Moderate	Moderate
18	Wilson et al	2019	Quasi-Experimental	USA	Hospital	2 centers	Inpatient	Provider-Provider	Telemedicine vs. No Service	Before-After: Pre-intervention standard practice	18 months: 6-month periods across baseline, intervention, post-intervention	Site A acute care: 985 to 912 DOT/1000 days (RR=0.93; p<0.001); Site A long-term care: 90 to 72 DOT/1000 days (RR=0.80; p<0.001); Site B acute care: 577 to 453 DOT/1000 days (RR=0.79; p<0.001); Site B long-term care: 82 to 69 DOT/1000 days (RR=0.84; p<0.001)	N/A	N/A	N/A	Length of therapy Site A acute care: 4.0 to 3.6 days (p<0.001); Other settings unchanged	Moderate	low
19	Klatt et al	2021	Quasi-Experimental	USA	Hospital	95 beds	Inpatient	Provider-Provider	Telemedicine vs. No Service	Before-After: Independent local stewardship activities	72 months: 6 years total	Imipenem -62.7% (p<0.0001); levofloxacin -19.7% (p<0.0001); vancomycin -18.0% (p<0.0001); Post-intervention increases: piperacillin/tazobactam +42.8% (p<0.0001); vancomycin +34.2% (p<0.0001)	Interventions acceptance rate: 67.7%	N/A	N/A	Total patients: 1037; Improved pharmacist satisfaction; unchanged physician satisfaction	Moderate	low
20	Charani et al	2017	Quasi-Experimental	UK	Hospital	1300 beds total	Inpatient	Provider-Provider	Telemedicine vs. No Service	Before-After: Standard ASP practices	84 months: 24-month pre-intervention, 60-month intervention/post	N/A	Policy adherence (Medicine +6.48%; Surgical +6.63%); Stop/Review date documentation: Medicine +15.20%; Surgery +35.97%	N/A	N/A	N/A	Moderate	Moderate
21	Nault et al	2016	Quasi-Experimental	Canada	Hospital	40605 hospitalizations	Inpatient	Provider-Provider	Telemedicine vs. No Service	Before-After: Pre-intervention without systematic ASP	84 months: 24-month pre-intervention, 60-month intervention/post	DOT/1000 patient-days immediate reduction (-28; p=0.01), continued decline (-1.43; p<0.01); DDD/1000 patient-days immediate decline (-32.4; p<0.01), continued decline (-1.12; p<0.02)	Non-concordance with guidelines immediate reduction (-2.3%; p=0.04); 91% intervention acceptance rate	N/A	Annual savings: $350000 (20.5% of antimicrobial budget); Cost reductions: Variable-price model (33.6-49.0%); Fixed-price model (28.3-52.5%)	5005 fewer non-concordant antibiotic therapy days between final pre-intervention and intervention years	Moderate	Moderate
